# Supplementary material for: At the Feet of the Fortress: Analysis of Inka Period (ca. AD 1430-1536) Archaeofaunal Assemblages from Residential Unit 1 (RU1), Pucara de Tilcara (Jujuy, Argentina)
Source: PLoS One. 2016 Oct 12;11(10):e0163766. doi: 10.1371/journal.pone.0163766 (PMC5061355; doi:10.1371/journal.pone.0163766)
Supplement: S1 File — Anatomic, taxonomic and taphonomic identification of bone specimens from RU1. (XLSX) [file pone.0163766.s001.xlsx]

## Sheet: Identification
		Excavación			Taxon						Anatomy						Age - Osteological development			Fracture edge (main)			Fracture edge (secondary)							Traces I					Traces II						Thermal alteration		Weathering
# Specimen	Original record number	Fieldwork season	Enclosure - sector	Level	Class	Order	Family	Genus	Species	Body-size	Element	Segment	Sub-segment	Description	Fraction (%)	Laterality	Fusion	Suture	Age class	Outline 1	Outline 2	Fracture edge	Outline 1	Outline 2	Fracture edge	Diaphyseal length (mm)	Impact point from the end of the splinter (mm)	Flake scars (# cortical surface / medullary cavity)	Notches # cortical surface / medullary cavity)	Type	Distribution	Primary orientation / deep / length	Secondary orientation	Rate	Tipo de marca	Distribución	Orientación primaria / Profundidad / Largo	Orientación secundaria	Frecuencia	Posición	Color	Surface modifications	Color	Stage	Other traces	Other alterations	Size (mm)
000136	2578	1988	R1 (NE)	8	IND	IND	IND	IND	IND	9	NID				0	0	0			INDET																					0	-	-	0			41-50
000571	1207	1988	R2.1 NE	4	MAMMALIA	ARTIODACTYLA	CAMELIDAE	IND	IND	4	PHA3	CO			0	0	0		0	-																					0			0			21-30
000572	1186	1988	R2.1 NE	4	IND	IND	IND	IND	IND	3-4	LBN	SH	FR		20	0	0			E	S	N				48															0			0			41-50
000573	1194	1988	R2.1 NE	4	IND	IND	IND	IND	IND	4	LBN	SH	FR		30	0	0			E	S	G				66		1/1		NE											0			0			61-70
000574	1990	1988	R2.1 NE	4	IND	IND	IND	IND	IND	3-4	LBN	SH	FR		10	0	0			L	S	N				42															0			1			41-50
000575	1191	1988	R2.1 NE	4	IND	IND	IND	IND	IND	3-4	LBN	SH	FR		20	0	0			E	S	G				53															0			0			51-60
000576	1192	1988	R2.1 NE	4	IND	IND	IND	IND	IND	9	LBN	SH	FR		20	0	0			E	S	N				53															0			0			51-60
000577	1196	1988	R2.1 NE	4	IND	IND	IND	IND	IND	4	RIB	SH	FR		10	0	0			INDET																					0			0			51-60
000578	1197	1988	R2.1 NE	4	IND	IND	IND	IND	IND	9	LBN	SH	FR		10	0	0			E	S	?				45															0			0			41-50
000579	1198	1988	R2.1 NE	4	IND	IND	IND	IND	IND	4	LBN	SH	FR		20	0	0			E	S	G				53			1/0												0			0			51-60
000580	1214	1988	R2.1 NE	4	IND	IND	IND	IND	IND	3-4	MET	SH	AN		10	0	0			L	S	N				43															0			1			41-50
000581	1103	1988	R2.1 NE	4	IND	IND	IND	IND	IND	4	LBN	SH	FR		10	0	0			INDET																					0			4			71-80
000582	1179	1988	R2.1 NE	4	MAMMALIA	ARTIODACTYLA	CAMELIDAE	IND	IND	4	MET	SH	AN		20	0	3+4:F, DS:0		Y-M	L	S	G				71		3/1		NE	V			P							0			0			71-80
000583	1180	1988	R2.1 NE	4	MAMMALIA	ARTIODACTYLA	CAMELIDAE	IND	IND	4	PEL	FR	AN/DO		10	I	0		0	INDET																					0			0			81-90
000584	1181	1988	R2.1 NE	4	IND	IND	IND	IND	IND	9	RIB	SH	FR		10	0	0			INDET																					0			1			41-50
000585	1182 / 1189	1988	R2.1 NE	4	MAMMALIA	ARTIODACTYLA	CAMELIDAE	IND	IND	4	MCM	PX+SH	ME		20	0	3+4:F, DS:0		Y-M	E	S	?				52															0			0			51-60
000586	1183	1988	R2.1 NE	4	MAMMALIA	ARTIODACTYLA	IND	IND	IND	4	RIB	SH	FR		10	0	0			INDET																					0			0			61-70
000587	1184	1988	R2.1 NE	4	MAMMALIA	ARTIODACTYLA	CAMELIDAE	IND	IND	4	RUL	SH	FR		10	I	R+U:F, PX:0, DS:0		P-M	T	A	N				67				CO	C	OSL	S	P							0			0			61-70
000588	1185	1988	R2.1 NE	4	MAMMALIA	ARTIODACTYLA	CAMELIDAE	IND	IND	4	CUB	CO			100	D	0		0	-																					0			0			31-40
000589	1187	1988	R2.1 NE	4	MAMMALIA	ARTIODACTYLA	CAMELIDAE	IND	IND	4	HUM	SH	AN/LA		10	D	0		0	E	S	G				63															0			0			61-70
000590	1188	1988	R2.1 NE	4	MAMMALIA	ARTIODACTYLA	CAMELIDAE	IND	IND	4	TIB	PX	LA		10	D	0		0	INDET																					0			0		ER	51-60
000591	1193	1988	R2.1 NE	4	MAMMALIA	ARTIODACTYLA	CAMELIDAE	LAMA	IND	4	MAG	CO			100	D	0		0	-																					0			0			21-30
000592	1201	1988	R2.1 NE	4	MAMMALIA	ARTIODACTYLA	CAMELIDAE	IND	IND	4	NAV	CO			100	D	0		0	-																					0			0			21-30
000593	1190	1988	R2.1 NE	4	IND	IND	IND	IND	IND	3-4	LBN	SH	FR		10	0	0			E	S	N				63															0			0			61-40
000594	1105	1988	R2.1 NE	4	IND	IND	IND	IND	IND	3-4	LBN	SH	FR		10	0	0			E	S	N				37															0			0			31-40
000595	1195	1988	R2.1 NE	4	IND	IND	IND	IND	IND	9	LBN	SH	FR		40	0	0			T	A	G				35															0			0			31-40
000596	1199	1988	R2.1 NE	4	IND	IND	IND	IND	IND	3-4	LBN	SH	FR		20	0	0			E	S	N				32															0			0			31-40
000597	1204	1988	R2.1 NE	4	IND	IND	IND	IND	IND	9	LBN	SH	FR		10	0	0			L	S	N				37															0			0			31-40
000598	1202	1988	R2.1 NE	4	IND	IND	IND	IND	IND	3-4	LBN	SH	FR		30	0	0			INDET																					0			3			21-30
000599	1208	1988	R2.1 NE	4	IND	IND	IND	IND	IND	3-4	AXL				10	0	0			INDET																					0			3			21-30
000600	1210	1988	R2.1 NE	4	IND	IND	IND	IND	IND	3-4	LBN	SH	FR		10	0	0			E	S	?				28															0			0			21-30
000601	1215	1988	R2.1 NE	4	IND	IND	IND	IND	IND	4	ATS	FR			10	0	0			INDET																					0			0			21-30
000602	1217	1988	R2.1 NE	4	IND	IND	IND	IND	IND	3-4	ATS	FR			10	0	0			INDET																					3			0			0-20
000603	1209	1988	R2.1 NE	4	IND	IND	IND	IND	IND	9	AXL				10	0	0			INDET																					3			0			0-20
000604	1212	1988	R2.1 NE	4	IND	IND	IND	IND	IND	3-4	ATS				10	0	0			INDET																					0			0			0-20
000605	1213	1988	R2.1 NE	4	IND	IND	IND	IND	IND	3-4	CRA	FR			10	A	0	0		INDET																					3			0			21-30
000606	1216	1988	R2.1 NE	4	IND	IND	IND	IND	IND	9	NID				10	0	0			INDET																					3			0			0-20
000607	1283	1988	R2.1 NE	4	MAMMALIA	ARTIODACTYLA	CAMELIDAE	IND	IND	4	MET	SH	FR		100	0	3+4:0, DS: A		P-I	E	S	G				52															0			0			51-60
000608	1265	1988	R2.1 NE	4	MAMMALIA	ARTIODACTYLA	CAMELIDAE	LAMA	GLAMA	4	PHA1	CO			100	0	F		I-M	-																					0			0			61-70
000609	1266	1988	R2.1 NE	4	MAMMALIA	ARTIODACTYLA	CAMELIDAE	IND	IND	4	PHA1	CO			100	0	M		I-M	-																					0			3			61-70
000610	1267	1988	R2.1 NE	4	MAMMALIA	ARTIODACTYLA	CAMELIDAE	LAMA	GLAMA	4	PHA1	CO			100	0	F		I-M	-																					0			2			61-70
000611	1268	1988	R2.1 NE	4	MAMMALIA	ARTIODACTYLA	CAMELIDAE	LAMA	GLAMA	4	PHA1	CO			100	0	F		I-M	-																					0			2			71-80
000612	1263	1988	R2.1 NE	4	IND	IND	IND	IND	IND	4	LBN	SH	FR		10	0	0			L	S	G	E	S	G	60.5															0			0			61-70
000613	1269	1988	R2.1 NE	4	IND	IND	IND	IND	IND	4	LBN	SH	FR		10	0	0			L	S	N				55															0			0			51-60
000614	1275	1988	R2.1 NE	4	IND	IND	IND	IND	IND	4	LBN	SH	FR		10	0	0			E	S	G				47				CO	C	OSL	S	P							0			0			41-50
000615	1276	1988	R2.1 NE	4	IND	IND	IND	IND	IND	3-4	GIR	FR			10	0	0			INDET																					0			0	RA		41-50
000616	1264	1988	R2.1 NE	4	IND	IND	IND	IND	IND	3-4	LBN	SH	FR		10	0	0			E	S	N				31															0			0			31-40
000617	1272	1988	R2.1 NE	4	IND	IND	IND	IND	IND	3-4	LBN	SH	FR		10	0	0			L	S	N				27															0			0			21-30
000618	1273	1988	R2.1 NE	4	IND	IND	IND	IND	IND	4	LBN	SH	FR		30	0	0			L	S	G				36															0			0			31-40
000619	1275	1988	R2.1 NE	4	IND	IND	IND	IND	IND	9	LBN	SH	FR		10	0	0			INDET																					0			0			31-40
000620	1277	1988	R2.1 NE	4	IND	IND	IND	IND	IND	4	VRT	FR			10	A	0			INDET																					0			0			21-30
000621	1275	1988	R2.1 NE	4	IND	IND	IND	IND	IND	9	AXL	FR			10	0	0			INDET																					0			0			31-40
000622	1270	1988	R2.1 NE	4	MAMMALIA	ARTIODACTYLA	IND	IND	IND	4	CAL	FR	LA		10	D	0			INDET																					0			0			21-30
000623	1278	1988	R2.1 NE	4	IND	IND	IND	IND	IND	9	AXL				10	0	0			INDET																					0			0			0-20
000624	1880	1988	R2.1 NE	5	MAMMALIA	ARTIODACTYLA	CAMELIDAE	IND	IND	4	SCP	FR			50	D	0		0	INDET										CO	V	LSL	S	N							0			0			121-130
000625	1883	1988	R2.1 NE	5	MAMMALIA	ARTIODACTYLA	CAMELIDAE	IND	IND	4	PEL	FR	AN		10	D	0		0	INDET																					0			0			91-100
000626	1885	1988	R2.1 NE	5	MAMMALIA	ARTIODACTYLA	CAMELIDAE	IND	IND	4	MET	SH	AN		20	0	3+4:F, DS:0		Y-M	L	S	G				83															0			0			81-90
000627	1888	1988	R2.1 NE	5	MAMMALIA	ARTIODACTYLA	CAMELIDAE	IND	IND	4	MET	SH	PO		10	0	3+4:F, DS:0		Y-M	L	S	N				75															0			0			71-80
000628	1889a	1988	R2.1 NE	5	MAMMALIA	ARTIODACTYLA	CAMELIDAE	IND	IND	4	MET	SH	AN		10	0	3+4:F, DS:0		Y-M	L	S	G				63															0			0			61-70
000629	1886	1988	R2.1 NE	5	MAMMALIA	ARTIODACTYLA	CAMELIDAE	IND	IND	4	HUM	SH	FR		10	D	0		0	E	S	G				49															0			0			41-50
000630	1882	1988	R2.1 NE	5	IND	IND	IND	IND	IND	4	LBN	SH	FR		20	0	0			E	S	G				50															0			0			41-50
000631	1884	1988	R2.1 NE	5	IND	IND	IND	IND	IND	4	LBN	SH	FR		30	0	0			E	S	G				99															0			0			91-100
000632	1889	1988	R2.1 NE	5	IND	IND	IND	IND	IND	9	LBN	SH	FR		10	0	0			E	S	G				60															0			0			61-70
000633	1897	1988	R2.1 NE	5	IND	IND	IND	IND	IND	9	LBN	SH	FR		10	0	0			INDET																					0		B2	4			51-60
000634	1898	1988	R2.1 NE	5	IND	IND	IND	IND	IND	9	LBN	SH	FR		10	0	0			INDET																					0			1			41-50
000635	1990	1988	R2.1 NE	5	MAMMALIA	ARTIODACTYLA	CAMELIDAE	IND	IND	4	PHA1	DS			20	20	0		0	T	S	N				17															2			0			0-20
000636	1991	1988	R2.1 NE	5	MAMMALIA	ARTIODACTYLA	CAMELIDAE	IND	IND	4	PHA1	PX			10	0	N		P-Y	-																					0			0			0-20
000637	1891	1988	R2.1 NE	5	IND	IND	IND	IND	IND	3-4	CRA	FR			10	A	0	0		INDET																					0			0			31-40
000638	1911	1988	R2.1 NE	5	IND	IND	IND	IND	IND	9	CRA	FR			10	A	0	0		INDET																					0			0			21-30
000639	1912	1988	R2.1 NE	5	IND	IND	IND	IND	IND	9	CRA	FR			10	A	0	0		INDET																					0			0			21-30
000640	1923	1988	R2.1 NE	5	IND	IND	IND	IND	IND	3-4	CRA	FR			10	A	0	0		INDET																					2			0			21-30
000641	1922	1988	R2.1 NE	5	IND	IND	IND	IND	IND	9	CRA	FR			10	A	0	0		INDET																					0			0			0-20
000642	1890	1988	R2.1 NE	5	IND	IND	IND	IND	IND	3-4	LBN	SH	FR		20	0	0			INDET																					0			0			41-50
000643	1892	1988	R2.1 NE	5	IND	IND	IND	IND	IND	3-4	RIB	SH	FR		10	0	0			INDET																					0			0			31-40
000644	1893	1988	R2.1 NE	5	IND	IND	IND	IND	IND	3-4	LBN	SH	FR		20	0	0			INDET																					3			0			21-30
000645	1894	1988	R2.1 NE	5	IND	IND	IND	IND	IND	9	LBN	SH	FR		10	0	0			INDET																					3			0			21-30
000646	1895	1988	R2.1 NE	5	MAMMALIA	ARTIODACTYLA	IND	IND	IND	3-4	MET	SH	AN		10	0	3+4:F, DS:0			E	S	?				32															0			0			31-40
000647	1896	1988	R2.1 NE	5	IND	IND	IND	IND	IND	9	LBN	SH	FR		10	0	0			L	S	N				40															0			0			41-50
000648	1897	1988	R2.1 NE	5	IND	IND	IND	IND	IND	3-4	LBN	SH	FR		20	0	0			INDET																					0			0			21-30
000649	1899	1988	R2.1 NE	5	IND	IND	IND	IND	IND	3-4	LBN	SH	FR		20	0	0			E	S	G				35															0			0			31-40
000650	1902	1988	R2.1 NE	5	IND	IND	IND	IND	IND	9	AXL	FR			0	0	0			INDET																					0			0			41-50
000651	1904	1988	R2.1 NE	5	IND	IND	IND	IND	IND	3-4	LBN	SH	FR		30	0	0			E	S	N				28															0			0			21-30
000652	1905a	1988	R2.1 NE	5	IND	IND	IND	IND	IND	9	NID				0	0	0			INDET																					3			0			21-30
000653	1905b	1988	R2.1 NE	5	IND	IND	IND	IND	IND	3-4	LBN	SH	FR		10	0	0			INDET																					0			0			21-30
000654	1907	1988	R2.1 NE	5	MAMMALIA	ARTIODACTYLA	CAMELIDAE	IND	IND	4	AST	FR	ME		10	I	0		0	INDET																					3	AG, CU		0			21-30
000655	1920	1988	R2.1 NE	5	IND	IND	IND	IND	IND	9	LBN	SH	FR		10	0	0			L	S	?				23															0			0			21-30
000656	1938	1988	R2.1 NE	5	IND	IND	IND	IND	IND	9	LBN	SH	FR		10	0	0			INDET																					0			0			21-30
000657	193?	1988	R2.1 NE	5	IND	IND	IND	IND	IND	9	NID				0	0	0			INDET																					0			0			21-30
000658	1940	1988	R2.1 NE	5	IND	IND	IND	IND	IND	9	LBN	SH	FR		10	0	0			E	S	?				25															0			0			21-30
000659	?	1988	R2.1 NE	5	IND	IND	IND	IND	IND	9	NID				0	0	0			INDET																					0			0			0-20
000660	1934	1988	R2.1 NE	5	IND	IND	IND	IND	IND	9	NID				0	0	0			INDET																					0			0			0-20
000661	190?	1988	R2.1 NE	5	IND	IND	IND	IND	IND	3-4	LBN	SH	FR		20	0	0			E	S	G				21															0			0			21-30
000662	1909	1988	R2.1 NE	5	IND	IND	IND	IND	IND	9	AXL	FR			0	0	0			INDET																					3			0			21-30
000663	1916	1988	R2.1 NE	5	IND	IND	IND	IND	IND	3-4	RIB	SH	FR		10	0	0			INDET																					2			0			0-20
000664	1914	1988	R2.1 NE	5	IND	IND	IND	IND	IND	9	AXL				0	0	0			INDET																					3			0			21-30
000665	1917a	1988	R2.1 NE	5	IND	IND	IND	IND	IND	9	ATS	FR			0	0	0			INDET																					3			0			0-20
000666	1917b	1988	R2.1 NE	5	IND	IND	IND	IND	IND	9	ATS	FR			0	0	0			INDET																					3			0			0-20
000667	191?	1988	R2.1 NE	5	IND	IND	IND	IND	IND	9	NID				0	0	0			INDET																					3			0			0-20
000668	1921	1988	R2.1 NE	5	IND	IND	IND	IND	IND	9	LBN	SH	FR		10	0	0			INDET																					3			0			0-20
000669	1925	1988	R2.1 NE	5	IND	IND	IND	IND	IND	9	AXL	FR			0	0	0			INDET																					0			0			0-20
000670	1928	1988	R2.1 NE	5	IND	IND	IND	IND	IND	9	LBN	SH	FR		10	0	0			INDET																					0			0			0-20
000671	1929	1988	R2.1 NE	5	IND	IND	IND	IND	IND	9	LBN	SH	FR		20	0	0			E	S	G				21															0			0			21-30
000672	1930	1988	R2.1 NE	5	IND	IND	IND	IND	IND	3-4	LBN	SH	FR		20	0	0			L	S	N				18															3			0			0-20
000673	1933	1988	R2.1 NE	5	IND	IND	IND	IND	IND	9	NID				0	0	0			INDET																					3			0			0-20
000674	1932	1988	R2.1 NE	5	IND	IND	IND	IND	IND	3-4	LBN	SH	FR		20	0	0			INDET																					0			1			0-20
000675	1934	1988	R2.1 NE	5	IND	IND	IND	IND	IND	9	NID				0	0	0			INDET																					0			0			0-20
000676	1935	1988	R2.1 NE	5	IND	IND	IND	IND	IND	9	NID				0	0	0			INDET																					0			0			0-20
000677	1936	1988	R2.1 NE	5	IND	IND	IND	IND	IND	9	NID				0	0	0			INDET																					0			0			0-20
000678	1937	1988	R2.1 NE	5	IND	IND	IND	IND	IND	9	AXL				0	0	0			INDET																					0			0			0-20
000679	19??	1988	R2.1 NE	5	IND	IND	IND	IND	IND	9	NID				0	0	0			INDET																					0			0			0-20
000680	1934	1988	R2.1 NE	5	IND	IND	IND	IND	IND	9	NID				0	0	0			INDET																					0			0			0-20
000681	1987	1988	R2.1 NE	5	IND	IND	IND	IND	IND	3-4	LBN	SH	FR		10	0	0			INDET																					3			0			0-20
000682	1935	1988	R2.1 NE	5	IND	IND	IND	IND	IND	9	NID				0	0	0			INDET																					0			0			0-20
000683	1919	1988	R2.1 NE	5	IND	IND	IND	IND	IND	9	NID				0	0	0			INDET																					3			0			0-20
000684	19??	1988	R2.1 NE	5	IND	IND	IND	IND	IND	3-4	LBN	SH	FR		10	0	0			INDET																					3			0			0-20
000685	1841	1988	R2.1 NE	5	MAMMALIA	ARTIODACTYLA	CAMELIDAE	LAMA	IND	4	PHA1	CO			100	0	F		I-M	-																					0			0			61-70
000686	1843	1988	R2.1 NE	5	MAMMALIA	ARTIODACTYLA	CAMELIDAE	LAMA	IND	4	PHA1	CO			100	0	F		I-M	-																					0			0	PU	PT	61-70
000687	1844	1988	R2.1 NE	5	MAMMALIA	ARTIODACTYLA	CAMELIDAE	IND	IND	4	PHA1	CO			100	0	M		I-M	-																					0			0			61-70
000688	1845	1988	R2.1 NE	5	MAMMALIA	ARTIODACTYLA	CAMELIDAE	IND	IND	4	PHA1	SH+DS			90	0	A		P-Y	-																					0			0			61-70
000689	1846	1988	R2.1 NE	5	MAMMALIA	ARTIODACTYLA	CAMELIDAE	LAMA	IND	4	PHA1	CO			100	0	F		I-M	-																					0			0			61-70
000690	1847	1988	R2.1 NE	5	MAMMALIA	ARTIODACTYLA	CAMELIDAE	LAMA	IND	4	PHA1	CO			100	0	F		I-M	-																					0			0			71-80
000691	1848	1988	R2.1 NE	5	MAMMALIA	ARTIODACTYLA	CAMELIDAE	VICUGNA	VICUGNA	4	PHA1	CO			100	0	F		I-M	-																					0			0			51-60
000692	1849	1988	R2.1 NE	5	MAMMALIA	ARTIODACTYLA	CAMELIDAE	LAMA	GLAMA	4	PHA1	CO			100	0	F		I-M	-																					0			0			61-70
000693	1850	1988	R2.1 NE	5	MAMMALIA	ARTIODACTYLA	CAMELIDAE	IND	IND	4	PHA1	PX+SH			50	0	F		I-M	L	S	G				60															0			0			61-70
000694	1851	1988	R2.1 NE	5	MAMMALIA	ARTIODACTYLA	CAMELIDAE	IND	IND	4	PHA1	SH+DS			90	0	A		P-Y	E	S	?				45															0			0		ER	41-50
000695	1852	1988	R2.1 NE	5	MAMMALIA	ARTIODACTYLA	CAMELIDAE	IND	IND	4	PHA1	SH+DS			50	0	0		0	T	A	N				29															0			0			21-30
000696	1853	1988	R2.1 NE	5	MAMMALIA	ARTIODACTYLA	CAMELIDAE	IND	IND	4	PHA1	SH+DS			40	0	0		0	T	A	N				37															0			0			31-40
000697	1876	1988	R2.1 NE	5	MAMMALIA	ARTIODACTYLA	CAMELIDAE	IND	IND	4	SES	CO			100	0	0		0	-																					0			0			0-20
000698	1840	1988	R2.1 NE	5	MAMMALIA	ARTIODACTYLA	CAMELIDAE	IND	IND	4	PHA1	PX+SH			50	0	N		P-Y	L	S	?				33															0			0			31-40
000699	1855	1988	R2.1 NE	5	MAMMALIA	ARTIODACTYLA	CAMELIDAE	LAMA	IND	4	CUB	CO			100	D	0		0	-										CO	C	TPL	S	P							0			0			31-40
000700	1559	1988	R2.1 NE	5	MAMMALIA	ARTIODACTYLA	CAMELIDAE	LAMA	GLAMA	4	SCA	CO			100	I	0		0	-										CO	V	TPC	S	P							0			0			21-30
000701	1857	1988	R2.1 NE	5	MAMMALIA	ARTIODACTYLA	CAMELIDAE	IND	IND	4	PIS	CO			100	I	0		0	-																					0			1		ER	21-30
000702	1865	1988	R2.1 NE	5	MAMMALIA	ARTIODACTYLA	CAMELIDAE	IND	IND	4	TZD	CO			100	D	0		0	-																					0			0			0-20
000703	1891	1988	R2.1 NE	5	MAMMALIA	ARTIODACTYLA	CAMELIDAE	IND	IND	4	SCP	FR			80	D	0		0	INDET										CO	A	LSC	-	U	CO	C	LSL	S	P		0			0			131-140
000704	1832	1988	R2.1 NE	5	MAMMALIA	ARTIODACTYLA	CAMELIDAE	IND	IND	4	SCP	FR			10	I	0		0	INDET																					0			0			91-100
000705	1864	1988	R2.1 NE	5	IND	IND	IND	IND	IND	3-4	GIR				10	0	0			INDET																					0			0			41-50
000706	1827	1988	R2.1 NE	5	MAMMALIA	ARTIODACTYLA	IND	IND	IND	4	RIBP	SH	FR		20	0	0			INDET																					0			0			141-150
000707	1828	1988	R2.1 NE	5	MAMMALIA	ARTIODACTYLA	IND	IND	IND	4	RIBP	SH	FR		20	0	0			INDET																					0			0			121-130
000708	1829	1988	R2.1 NE	5	MAMMALIA	ARTIODACTYLA	IND	IND	IND	4	RIBP	SH	FR		20	0	0			INDET																					0			2			121-130
000709	1830	1988	R2.1 NE	5	MAMMALIA	ARTIODACTYLA	IND	IND	IND	4	RIBP	SH	FR		20	0	0			INDET																					0			0			121-130
000710	1836	1988	R2.1 NE	5	IND	IND	IND	IND	IND	3-4	RIB	SH	FR		10	0	0			INDET																					0			0			61-70
000711	1833	1988	R2.1 NE	5	IND	IND	IND	IND	IND	4	LBN	SH	FR		50	0	0			E	S	G				61															0			0			61-70
000712	1851	1988	R2.1 NE	5	IND	IND	IND	IND	IND	4	LBN	SH	FR		40	0	0			E	S	G				63															0			0	RA		61-70
000713	1834	1988	R2.1 NE	5	IND	IND	IND	IND	IND	4	LBN	SH	FR		10	0	0			E	S	G				58															0			0			51-60
000714	1835	1988	R2.1 NE	5	IND	IND	IND	IND	IND	3-4	LBN	SH	FR		10	0	0			E	S	?				58															0			1			51-60
000715	1860	1988	R2.1 NE	5	MAMMALIA	ARTIODACTYLA	CAMELIDAE	IND	IND	4	RUL	SH	LA		10	I	0		0	INDET																					3			0			31-40
000716	1837	1988	R2.1 NE	5	IND	IND	IND	IND	IND	9	NID				0	0	0			INDET																					0			0			31-40
000717	1838	1988	R2.1 NE	5	IND	IND	IND	IND	IND	4	LBN	SH	FR		30	0	0			INDET																					0			0			21-30
000718	1839	1988	R2.1 NE	5	IND	IND	IND	IND	IND	3-4	AXL	FR			0	0	0			INDET																					0			0			31-40
000719	1842	1988	R2.1 NE	5	IND	IND	IND	IND	IND	3-4	LBN	SH	FR		20	0	0			INDET																					0			0			31-40
000720	1854	1988	R2.1 NE	5	IND	IND	IND	IND	IND	9	LBN	SH	FR		20	0	0			L	S	N				24															0			0			21-30
000721	1856	1988	R2.1 NE	5	IND	IND	IND	IND	IND	3-4	LBN	SH	FR		20	0	0			E	S	N				31															0			0			31-40
000722	1858	1988	R2.1 NE	5	IND	IND	IND	IND	IND	3-4	LBN	SH	FR		20	0	0			E	S	N				35															0			0			31-40
000723	1861	1988	R2.1 NE	5	IND	IND	IND	IND	IND	9	LBN	SH	FR		20	0	0			INDET																					0		B2	3			31-40
000724	1862	1988	R2.1 NE	5	MAMMALIA	ARTIODACTYLA	IND	IND	IND	4	PHA2	MI			40	F	0			L	S	N				26															0			3			21-30
000725	1866	1988	R2.1 NE	5	IND	IND	IND	IND	IND	9	LBN	SH	FR		20	0	0			INDET																					0			2			31-40
000726	1872	1988	R2.1 NE	5	IND	IND	IND	IND	IND	9	LBN	SH	FR		10	0	0			INDET																					0			0			21-30
000727	1873	1988	R2.1 NE	5	IND	IND	IND	IND	IND	9	AXL	FR			0	0	0			INDET																					0			0			21-30
000728	1874	1988	R2.1 NE	5	IND	IND	IND	IND	IND	3-4	LBN	SH	FR		20	0	0			INDET																					3	AG		0			31-40
000729	1877	1988	R2.1 NE	5	IND	IND	IND	IND	IND	3-4	AXL	FR			0	0	0			INDET																					0			0			31-40
000730	2216	1988	R2.1 NE	5	MAMMALIA	ARTIODACTYLA	IND	IND	IND	4	RIB	SH	FR		40	0	0			INDET																					0			0			141-150
000731	2222	1988	R2.1 NE	5	MAMMALIA	ARTIODACTYLA	IND	IND	IND	4	RIB	SH	FR		30	0	0			INDET										RA	C	TSC	S	N							0			0			91-100
000732	2239	1988	R2.1 NE	5	MAMMALIA	ARTIODACTYLA	IND	IND	IND	4	RIB	SH	FR		20	0	0			INDET																					0			0			61-70
000733	2237	1988	R2.1 NE	5	MAMMALIA	ARTIODACTYLA	CAMELIDAE	IND	IND	4	MET	SH	FR		20	0	3+4:F, DS:0		Y-M	E	S	G				49															0			0			41-50
000734	2215	1988	R2.1 NE	5	MAMMALIA	ARTIODACTYLA	CAMELIDAE	IND	IND	4	MET	SH	FR		20	0	3+4:F, DS:0		Y-M	E	S	G				63															0			0			61-70
000735	2242	1988	R2.1 NE	5	MAMMALIA	ARTIODACTYLA	CAMELIDAE	IND	IND	4	PHA1	PX+SH	FR		30	0	F		I-M	INDET																					0			1			31-40
000736	2217	1988	R2.1 NE	5	MAMMALIA	ARTIODACTYLA	CAMELIDAE	LAMA	IND	4	PHA1	CO			100	0	F		I-M	-																					0			0			61-70
000737	2218	1988	R2.1 NE	5	MAMMALIA	ARTIODACTYLA	CAMELIDAE	IND	IND	4	PHA1	CO			90	0	N		P-Y	-																					0			2			61-70
000738	2220	1988	R2.1 NE	5	MAMMALIA	ARTIODACTYLA	CAMELIDAE	LAMA	GLAMA	4	PHA1	CO			100	0	F		I-M	-																					0			0			71-80
000739	2224	1988	R2.1 NE	5	MAMMALIA	ARTIODACTYLA	CAMELIDAE	LAMA	GLAMA	4	PHA1	CO			100	0	F		I-M	-																					0			0			61-70
000740	2233	1988	R2.1 NE	5	MAMMALIA	ARTIODACTYLA	CAMELIDAE	VICUGNA	VICUGNA	4	PHA1	CO			100	0	F		I-M	-																					0			1			51-60
000741	2238	1988	R2.1 NE	5	MAMMALIA	ARTIODACTYLA	CAMELIDAE	IND	IND	4	PHA1	SH+DS	FR		40	0	0		0	E	S	G				45															0			0			41-50
000742	2226	1988	R2.1 NE	5	MAMMALIA	ARTIODACTYLA	CAMELIDAE	IND	IND	4	PHA1	CO			100	0	N		P-Y	-																					0			0			41-50
000743	2523	1988	R2.1 NE	5	MAMMALIA	ARTIODACTYLA	CAMELIDAE	IND	IND	4	PHA1	CO			100	0	N		P-Y	-																					0			2			41-50
000744	2244	1988	R2.1 NE	5	MAMMALIA	ARTIODACTYLA	CAMELIDAE	IND	IND	4	PHA2	CO			100	0	N		P-Y	-																					0			0			21-30
000745	2214	1988	R2.1 NE	5	IND	IND	IND	IND	IND	4	LBN	SH	FR		40	0	0			INDET																					0			2			101-110
000746	2219	1988	R2.1 NE	5	IND	IND	IND	IND	IND	4	LBN	SH	FR		40	0	0			E	S	G				53															0			0			51-60
000747	2233	1988	R2.1 NE	5	IND	IND	IND	IND	IND	3-4	LBN	SH	FR		30	0	0			E	S	G				47															0			0			41-50
000748	2225	1988	R2.1 NE	5	IND	IND	IND	IND	IND	3-4	LBN	SH	FR		40	0	0			INDET																					0			0			41-50
000749	2221	1988	R2.1 NE	5	IND	IND	IND	IND	IND	3-4	LBN	SH	FR		30	0	0			L	S	G				41															0			1			41-50
000750	2237	1988	R2.1 NE	5	IND	IND	IND	IND	IND	3-4	LBN	SH	FR		40	0	0			INDET																					0			1			91-100
000751	2240	1988	R2.1 NE	5	IND	IND	IND	IND	IND	3-4	LBN	SH	FR		40	0	0			E	S	G				46															0			0			41-50
000752	2213	1988	R2.1 NE	5	IND	IND	IND	IND	IND	3-4	LBN	SH	FR		0	0	0			E	S	G				33															0			0			31-40
000753	2227	1988	R2.1 NE	5	IND	IND	IND	IND	IND	3-4	NID				0	0	0			INDET																					0			0			21-30
000754	2228	1988	R2.1 NE	5	IND	IND	IND	IND	IND	9	NID				0	0	0			INDET																					0			0			21-30
000755	2231	1988	R2.1 NE	5	IND	IND	IND	IND	IND	3-4	AXL	FR			0	0	0			INDET																					0			0			31-40
000756	2230	1988	R2.1 NE	5	IND	IND	IND	IND	IND	3-4	LBN	SH	FR		30	0	0			INDET																					0			0			21-30
000757	2232	1988	R2.1 NE	5	IND	IND	IND	IND	IND	3-4	ATS	FR			0	0	0			INDET																					3			0			21-30
000758	2234	1988	R2.1 NE	5	MAMMALIA	ARTIODACTYLA	CAMELIDAE	IND	IND	4	HUM	DS	ME		10	I	PX:0, DS: F		Y-M	INDET																					0			0			21-30
000759	2235	1988	R2.1 NE	5	IND	IND	IND	IND	IND	3-4	LBN	SH	FR		20	0	0			E	S	G				35															0			0			31-40
000760	2236	1988	R2.1 NE	5	IND	IND	IND	IND	IND	9	NID				0	0	0			INDET																					0			0			31-40
000761	2242	1988	R2.1 NE	5	IND	IND	IND	IND	IND	9	NID				0	0	0			INDET																					0			0			31-40
000762	2242	1988	R2.1 NE	5	IND	IND	IND	IND	IND	9	NID				0	0	0			INDET																					0			0			21-30
000763	2245	1988	R2.1 NE	5	IND	IND	IND	IND	IND	9	NID				0	0	0			INDET																					0			0			31-40
000764	2266	1988	R2.1 NE	5	IND	IND	IND	IND	IND	9	LBN	SH	FR		10	0	0			E	S	G				36															0			0			31-40
000765	2502	1988	R2.1 NE	6	MAMMALIA	ARTIODACTYLA	CAMELIDAE	IND	IND	4	TIB	SH	FR		10	0	N		P-Y	E	S	G				62															0			1			61-70
000766	2505	1988	R2.1 NE	6	MAMMALIA	ARTIODACTYLA	CAMELIDAE	IND	IND	4	RIB	SH	FR		30	0	0		0	INDET																					0			0			101-110
000767	2509	1988	R2.1 NE	6	MAMMALIA	ARTIODACTYLA	CAMELIDAE	IND	IND	4	HUM	SH	ME		20	D	0		0	E	S	G				97															0			0			91-100
000768	2517	1988	R2.1 NE	6	MAMMALIA	ARTIODACTYLA	CAMELIDAE	IND	IND	4	LUM	FR	DO		30	A	0		0	INDET																					0			0	RA		41-50
000769	2525	1988	R2.1 NE	6	MAMMALIA	ARTIODACTYLA	CAMELIDAE	IND	IND	4	MAN	FR	PO		30	I	0		0	INDET																					0			0			81-90
000770	2526	1988	R2.1 NE	6	MAMMALIA	ARTIODACTYLA	CAMELIDAE	IND	IND	4	CAL	PX	FR		30	D	F		I-M	T	A	N				34															0			1			31-40
000771	2503	1988	R2.1 NE	6	MAMMALIA	ARTIODACTYLA	CAMELIDAE	IND	IND	4	PHA1	SH+DS			30	0	0		0	E	S	G				47															0			0			41-50
000772	2511	1988	R2.1 NE	6	MAMMALIA	ARTIODACTYLA	CAMELIDAE	IND	IND	4	AST	CO			90	D	0		0	-										MA	V	TPC	S	N	MA	V	TPL	S	N		0			0	RO		41-50
000773	2513	1988	R2.1 NE	6	MAMMALIA	ARTIODACTYLA	IND	IND	IND	4	PHA	PX+SH			60	0	N		P-Y	E	S	G				51															0			0			51-60
000774	2527	1988	R2.1 NE	6	MAMMALIA	ARTIODACTYLA	CAMELIDAE	LAMA	GLAMA	4	PHA2	CO			100	0	F		I-M	-																					0			1			31-40
000775	2560	1988	R2.1 NE	6	MAMMALIA	ARTIODACTYLA	CAMELIDAE	LAMA	GLAMA	4	PHA2	CO			100	0	F		I-M	-																					0			1			31-40
000776	2519	1988	R2.1 NE	6	MAMMALIA	ARTIODACTYLA	CAMELIDAE	IND	IND	4	MET	SH+DS			30	0	3+4:F, DS:F		I-M	L	S	G				90															0			1			91-100
000777	2512	1988	R2.1 NE	6	MAMMALIA	ARTIODACTYLA	CAMELIDAE	IND	IND	4	MET	SH	PO		20	0	3+4:F, DS:0		Y-M	E	S	G				76															0			0			71-80
000778	2504	1988	R2.1 NE	6	IND	IND	IND	IND	IND	3-4	LBN	SH	FR		30	0	0			E	S	G				54															0			0			51-60
000779	2506	1988	R2.1 NE	6	MAMMALIA	ARTIODACTYLA	IND	IND	IND	3-4	HUM	SH	PO		40	0	0			E	S	G				59															0			1			51-60
000780	2507	1988	R2.1 NE	6	IND	IND	IND	IND	IND	4	LBN	SH	FR		40	0	0			E	S	G				43															0			1			41-50
000781	2516	1988	R2.1 NE	6	IND	IND	IND	IND	IND	3-4	LBN	SH	FR		30	0	0			E	S	G				54															0			1			51-60
000782	2528	1988	R2.1 NE	6	IND	IND	IND	IND	IND	3-4	LBN	SH	FR		20	0	0			INDET																					0			0			41-50
000783	2529	1988	R2.1 NE	6	IND	IND	IND	IND	IND	3-4	NID				0	0	0			INDET																					0			2			51-60
000784	2536	1988	R2.1 NE	6	IND	IND	IND	IND	IND	3-4	NID				0	0	0			INDET																					0			0			41-50
000785	2546	1988	R2.1 NE	6	IND	IND	IND	IND	IND	3-4	NID				0	0	0			INDET																					0			0			41-50
000786	2505	1988	R2.1 NE	6	IND	IND	IND	IND	IND	3-4	LBN	SH	FR		30	0	0			E	S	G				66															0			0			61-70
000787	2508	1988	R2.1 NE	6	IND	IND	IND	IND	IND	3-4	LBN	SH	FR		30	0	0			E	S	G				74															0			1			71-80
000788	2514	1988	R2.1 NE	6	IND	IND	IND	IND	IND	3-4	LBN	SH	FR		30	0	0			E	S	N				66															0			0			61-70
000789	2518	1988	R2.1 NE	6	IND	IND	IND	IND	IND	3-4	LBN	SH	FR		40	0	0			L	S	G				67															0			0	RA		61-70
000790	2521	1988	R2.1 NE	6	IND	IND	IND	IND	IND	4	LBN	SH	FR		50	0	0			E	S	G				78															0			0			71-80
000791	2530	1988	R2.1 NE	6	IND	IND	IND	IND	IND	3-4	TIB	SH	FR		10	0	0			INDET																					3	AP		0			71-80
000792	2540	1988	R2.1 NE	6	IND	IND	IND	IND	IND	9	NID				0	0	0			INDET																					0			0			21-30
000793	2533	1988	R2.1 NE	6	IND	IND	IND	IND	IND	9	NID				0	0	0			INDET																					0			0			31-40
000794	2541	1988	R2.1 NE	6	IND	IND	IND	IND	IND	9	LBN	SH	FR		30	0	0			INDET																					0			0			31-40
000795	2532	1988	R2.1 NE	6	IND	IND	IND	IND	IND	3-4	LBN	SH	FR		40	0	0			INDET																					0			0			31-40
000796	2532	1988	R2.1 NE	6	IND	IND	IND	IND	IND	3-4	NID				0	0	0			INDET																					0			0			31-40
000797	2531	1988	R2.1 NE	6	IND	IND	IND	IND	IND	3-4	LBN	SH	FR		30	0	0			INDET																					0			0			31-40
000798	2540	1988	R2.1 NE	6	IND	IND	IND	IND	IND	3-4	LBN	SH	FR		30	0	0			-																					0			0			21-30
000799	2542	1988	R2.1 NE	6	IND	IND	IND	IND	IND	3-4	LBN	SH	FR		20	0	0			-																					0			0			31-40
000800	2539	1988	R2.1 NE	6	IND	IND	IND	IND	IND	4	LBN	SH	FR		40	0	0			-																					0			0			31-40
000801	2539	1988	R2.1 NE	6	IND	IND	IND	IND	IND	9	NID				0	0	0			-																					0			0			31-40
000802	2532	1988	R2.1 NE	6	MAMMALIA	ARTIODACTYLA	CAMELIDAE	IND	IND	4	PEL	FR	PO/VE		10	D	0		0	INDET																					0			0			31-40
000803	2538	1988	R2.1 NE	6	IND	IND	IND	IND	IND	9	NID				0	0	0			INDET																					0			0			21-30
000804	2535	1988	R2.1 NE	6	IND	IND	IND	IND	IND	3-4	LBN	SH	FR		20	0	0			INDET																					0			0	RA		21-30
000805	2535	1988	R2.1 NE	6	IND	IND	IND	IND	IND	3-4	LBN	SH	FR		10	0	0			INDET																					0			0			0-20
000806	2524	1988	R2.1 NE	6	IND	IND	IND	IND	IND	3-4	LBN	SH	FR		30	0	0			INDET																					0			1			31-40
000807	2537	1988	R2.1 NE	6	IND	IND	IND	IND	IND	3-4	LBN	SH	FR		30	0	0			INDET																					0			2			21-30
000808	2544	1988	R2.1 NE	6	IND	IND	IND	IND	IND	3-4	LBN	SH	FR		20	0	0			INDET																					0			0			31-40
000809	2547	1988	R2.1 NE	6	MAMMALIA	ARTIODACTYLA	CAMELIDAE	IND	IND	4	C0	CO			90	0	0		0	-																					0			0			0-20
000826	1	2009	R2.1 SE	1	MAMMALIA	ARTIODACTYLA	CAMELIDAE	LAMA	GLAMA	4	SCA	CO			100	I	0		0	-																					0			2			21-30
000827	2	2009	R2.1 SE	1	MAMMALIA	ARTIODACTYLA	CAMELIDAE	IND	IND	4	RUL	PX	FR		20	D	PX:F, DS:0		M	E	A	G				54															0			2			51-60
000828	3	2009	R2.1 SE	1	MAMMALIA	ARTIODACTYLA	CAMELIDAE	LAMA	IND	4	PHA2	CO			100	0	F		I-M	-																					0			2		ER	31-40
000829	4	2009	R2.1 SE	1	IND	IND	IND	IND	IND	4	LBN	MI			50	0	0			-																					0			3			51-60
000830	5	2009	R2.1 SE	1	MAMMALIA	ARTIODACTYLA	CAMELIDAE	LAMA	GLAMA	4	LUN	CO			100	I	0		0	-																					0			2		ER	21-30
000831	6	2009	R2.1 SE	1	IND	IND	IND	IND	IND	3-4	LBN	SH	FR		60	0	0			E	S	G				82															0			4			81-90
000832	7	2009	R2.1 SE	1	IND	IND	IND	IND	IND	3-4	LBN	SH	FR		40	0	0			INDET																					0			4			51-60
000833	8	2009	R2.1 SE	1	IND	IND	IND	IND	IND	3-4	LBN	SH	FR		40	0	0			INDET																					2			4			41-50
000834	9	2009	R2.1 SE	1	IND	IND	IND	IND	IND	3-4	LBN	SH	FR		40	0	0			E	S	N				42															0			3			41-50
000835	10	2009	R2.1 SE	1	IND	IND	IND	IND	IND	9	NID	SH	FR		0	0	0			-																					0			4			41-50
000836	11	2009	R2.1 SE	1	IND	IND	IND	IND	IND	3-4	LBN	SH	FR		40	0	0			-																					0			2			41-50
000837	12	2009	R2.1 SE	1	IND	IND	IND	IND	IND	9	NID				0	0	0			-																					0			4		ER	21-30
000838	13	2009	R2.1 SE	1	IND	IND	IND	IND	IND	9	LBN	SH	FR		30	0	0			L	S	G				36															0			4			31-40
000839	14	2009	R2.1 SE	1	IND	IND	IND	IND	IND	9	NID				0	0	0			INDET																					0			4			31-40
000840	15	2009	R2.1 SE	1	IND	IND	IND	IND	IND	9	NID				0	0	0			INDET																					0			4			31-40
000841	16	2009	R2.1 SE	1	IND	IND	IND	IND	IND	9	LBN	SH	FR		30	0	0			L	S	N				32															0			4			31-40
000842	17	2009	R2.1 SE	1	IND	IND	IND	IND	IND	9	NID				0	0	0			INDET																					0			4			31-40
000843	18	2009	R2.1 SE	1	IND	IND	IND	IND	IND	3-4	LBN	SH	FR		10	0	0			INDET																					0			4			31-40
000844	19	2009	R2.1 SE	1	IND	IND	IND	IND	IND	3-4	LBN	SH	FR		40	0	0			INDET																					0			4			31-40
000845	20	2009	R2.1 SE	1	IND	IND	IND	IND	IND	3-4	LBN	SH	FR		30	0	0			INDET																					0			4			31-40
000846	21	2009	R2.1 SE	1	IND	IND	IND	IND	IND	3-4	LBN	SH	FR		30	0	0			INDET																					0			4			41-50
000847	22	2009	R2.1 SE	1	IND	IND	IND	IND	IND	3-4	LBN	SH	FR		20	0	0			INDET																					0			4			31-40
000848	23	2009	R2.1 SE	1	IND	IND	IND	IND	IND	3-4	LBN	SH	FR		20	0	0			INDET																					0			4			21-30
000849	24	2009	R2.1 SE	1	IND	IND	IND	IND	IND	4	LBN	SH	FR		40	0	0			L	S	N				155															0			0	RA		151-160
000850	25	2009	R2.1 SE	1	IND	IND	IND	IND	IND	4	LBN	SH	FR		40	0	0			E	S	N				79															0			0			71-80
000851	26	2009	R2.1 SE	1	IND	IND	IND	IND	IND	3-4	CRA	FR			10	A	0			INDET																					0			0			31-40
000852	27	2009	R2.1 SE	1	IND	IND	IND	IND	IND	9	NID				0	0	0			INDET																					0			0			21-30
000853	28	2009	R2.1 SE	1	IND	IND	IND	IND	IND	3-4	LBN	SH	FR		20	0	0			L	S	G				51															0			0			51-60
000854	29	2009	R2.1 SE	1	IND	IND	IND	IND	IND	3-4	LBN	SH	FR		20	0	0			E	S	G				41															0			0			41-50
000855	30	2009	R2.1 SE	1	IND	IND	IND	IND	IND	3-4	LBN	SH	FR		10	0	0			INDET																					0			0			41-50
000856	31	2009	R2.1 SE	1	IND	IND	IND	IND	IND	3-4	LBN	SH	FR		20	0	0			INDET																					0			0			31-40
000857	32	2009	R2.1 SE	1	IND	IND	IND	IND	IND	3-4	LBN	SH	FR		20	0	0			E	S	N				25															0			0			21-30
000858	33	2009	R2.1 SE	1	IND	IND	IND	IND	IND	9	NID				0	0	0			-																					0			4			31-40
000859	34	2009	R2.1 SE	1	IND	IND	IND	IND	IND	3-4	LBN	SH	FR		30	0	0			INDET																					0			0			21-30
000860	35	2009	R2.1 SE	1	IND	IND	IND	IND	IND	9	NID				0	0	0			INDET																					0			0			0-20
000861	36	2009	R2.1 SE	1	IND	IND	IND	IND	IND	9	NID				0	0	0			INDET																					0			0			21-30
000862	37	2009	R2.1 SE	1	MAMMALIA	ARTIODACTYLA	CAMELIDAE	IND	IND	4	CAL	CO			100	I	F		I-M	-																					0			0			91-100
000863	38	2009	R2.1 SE	1	MAMMALIA	ARTIODACTYLA	CAMELIDAE	IND	IND	4	AST	CO			100	I	0		0	-																					0			0		ER	31-40
000864	39	2009	R2.1 SE	1	MAMMALIA	ARTIODACTYLA	CAMELIDAE	IND	IND	4	CAL	SH+DS			40	D	0		0	INDET																					0			0			71-80
000865	40	2009	R2.1 SE	1	MAMMALIA	ARTIODACTYLA	CAMELIDAE	LAMA	GLAMA	4	PHA2	CO			100	0	F		I-M	-																					0			0			31-40
000866	41	2009	R2.1 SE	1	IND	IND	IND	IND	IND	3-4	LBN	SH	FR		30	0	0			INDET																					0			0			51-60
000867	42	2009	R2.1 SE	1	IND	IND	IND	IND	IND	3-4	LBN	SH	FR		30	0	0			INDET																					0			0			81-90
000868	43	2009	R2.1 SE	1	IND	IND	IND	IND	IND	3-4	LBN	SH	FR		30	0	0			INDET																					0			0			61-70
000869	44	2009	R2.1 SE	1	IND	IND	IND	IND	IND	3-4	LBN	SH	FR		20	0	0			INDET																					0			0			21-30
000870	45	2009	R2.1 SE	1	MAMMALIA	ARTIODACTYLA	CAMELIDAE	IND	IND	4	RIB	SH+DS			30	0	0		0	INDET																					0			2			141-150
000871	46	2009	R2.1 SE	1	MAMMALIA	ARTIODACTYLA	CAMELIDAE	IND	IND	4	MET	SH	FR		30	0	3+4:F, DS:0		Y-M	INDET																					0			1			81-90
000872	47	2009	R2.1 SE	1	IND	IND	IND	IND	IND	3-4	LBN	SH	FR		30	0	0			E	S	G				75															0			4			71-80
000873	48	2009	R2.1 SE	1	IND	IND	IND	IND	IND	3-4	LBN	SH	FR		30	0	0			INDET																					0			4			71-80
000874	49	2009	R2.1 SE	1	IND	IND	IND	IND	IND	3-4	LBN	SH	FR		30	0	0			INDET																					0			4			71-80
000875	50	2009	R2.1 SE	1	IND	IND	IND	IND	IND	3-4	LBN	SH	FR		30	0	0			INDET																					0			4			41-50
000876	51	2009	R2.1 SE	1	IND	IND	IND	IND	IND	3-4	LBN	SH	FR		40	0	0			INDET																					0			4			41-50
000877	51	2009	R2.1 SE	1	IND	IND	IND	IND	IND	3-4	LBN	SH	FR		30	0	0			INDET																					0			4			31-40
000878	52	2009	R2.1 SE	1	IND	IND	IND	IND	IND	3-4	LBN	SH	FR		30	0	0			INDET																					0			4			51-60
000879	53	2009	R2.1 SE	1	IND	IND	IND	IND	IND	3-4	NID				0	0	0			INDET																					0			4			21-30
000880	54	2009	R2.1 SE	1	MAMMALIA	ARTIODACTYLA	IND	IND	IND	3-4	PHA	PX+SH			40	0	N			INDET																					0			4			21-30
000882	56	2009	R2.1 SE	1	MAMMALIA	ARTIODACTYLA	CAMELIDAE	IND	IND	4	HUM	SH	FR		20	I	0		0	INDET																					0			4			61-70
000883	57	2009	R2.1 SE	1	MAMMALIA	ARTIODACTYLA	IND	IND	IND	4	FEM	SH	FR		20	0	0			INDET																					0			3			71-80
000884	58	2009	R2.1 SE	1	MAMMALIA	ARTIODACTYLA	CAMELIDAE	IND	IND	4	CRA	FR	PO		10	I	0		0	INDET																					0			2			41-50
000885	59	2009	R2.1 SE	1	IND	IND	IND	IND	IND	3-4	LBN	SH	FR		20	0	0			INDET																					0			4			41-50
000886	60	2009	R2.1 SE	1	IND	IND	IND	IND	IND	3-4	LBN	SH	FR		20	0	0			INDET																					0			4			41-50
000887	61	2009	R2.1 SE	1	MAMMALIA	ARTIODACTYLA	CAMELIDAE	LAMA	IND	4	PHA1	CO			100	0	F		I-M	-																					0			1			61-70
000888	62	2009	R2.1 SE	1	MAMMALIA	ARTIODACTYLA	CAMELIDAE	VICUGNA	VICUGNA	4	PHA1	CO			100	0	F		I-M	-																					0			0			51-60
000889	63	2009	R2.1 SE	1	MAMMALIA	ARTIODACTYLA	CAMELIDAE	LAMA	IND	4	PHA2	CO			100	0	F		I-M	-																					0			0			31-40
000890	64	2009	R2.1 SE	1	MAMMALIA	ARTIODACTYLA	CAMELIDAE	LAMA	IND	4	PHA2	CO			100	0	F		I-M	-																					0			2			31-40
000891	65	2009	R2.1 SE	1	IND	IND	IND	IND	IND	9	NID				0	0	0			INDET																					0			3			51-60
000892	66	2009	R2.1 SE	1	IND	IND	IND	IND	IND	3-4	LBN	SH	FR		40	0	0			INDET																					0			4			71-80
000893	67	2009	R2.1 SE	1	MAMMALIA	ARTIODACTYLA	CAMELIDAE	IND	IND	4	TIB	SH+DS			20	I	PX:0, DS: F		I-M	INDET																					0			1			81-90
000894	68	2009	R2.1 SE	1	MAMMALIA	ARTIODACTYLA	CAMELIDAE	LAMA	GLAMA	4	PHA2	CO			100	0	F		I-M	-																					0			1			31-40
000895	69	2009	R2.1 SE	1	IND	IND	IND	IND	IND	9	NID				0	0	0			INDET																					0			4			21-30
000896	70	2009	R2.1 SE	1	IND	IND	IND	IND	IND	9	NID				0	0	0			INDET																					0			4			21-30
000897	71	2009	R2.1 SE	1	IND	IND	IND	IND	IND	3-4	LBN	SH	FR		30	0	0			E	S	G				75															0			4			71-80
000898	72	2009	R2.1 SE	1	IND	IND	IND	IND	IND	3-4	LBN	SH	FR		20	0	0			E	S	G				58															0			4			51-60
000899	73	2009	R2.1 SE	1	IND	IND	IND	IND	IND	3-4	LBN	SH	FR		20	0	0			E	S	G				47															0			4			41-50
000900	1	2009	R2.1 SE	2	IND	IND	IND	IND	IND	4	RUL	SH	ME		10	0	0			E	S	N				54															0			0			51-60
000901	2	2009	R2.1 SE	2	IND	IND	IND	IND	IND	4	LBN	SH	FR		20	0	0			E	S	N				45															0			0			41-50
000902	3	2009	R2.1 SE	2	IND	IND	IND	IND	IND	3-4	LBN	SH	FR		20	0	0			L	S	N				42															0			0			41-50
000903	4	2009	R2.1 SE	2	IND	IND	IND	IND	IND	9	LBN	SH	FR		10	0	0			INDET																					0			0			31-40
000904	5	2009	R2.1 SE	2	IND	IND	IND	IND	IND	9	LBN	SH	FR		20	0	0			INDET																					0			0			31-40
000905	6	2009	R2.1 SE	2	IND	IND	IND	IND	IND	3-4	LBN	SH	FR		20	0	0			L	S	N				23															0			0			21-30
000906	7	2009	R2.1 SE	2	MAMMALIA	ARTIODACTYLA	IND	IND	IND	4	PEL	FR			10	0	0			INDET										CO	C	TPC	S	P							0			0			61-70
000907	1	2009	R2.1 SE	2	MAMMALIA	ARTIODACTYLA	CAMELIDAE	IND	IND	4	AST	CO			100	I	0		0	-																					0			0		ER	31-40
000908	2	2009	R2.1 SE	2	IND	IND	IND	IND	IND	4	LBN	SH	FR		20	0	0			E	S	G				48															0			0			41-50
000909	3	2009	R2.1 SE	2	MAMMALIA	ARTIODACTYLA	IND	IND	IND	4	TIB	SH	LA		10	0	0			E	S	?				48															0			0			41-50
000910	4	2009	R2.1 SE	2	IND	IND	IND	IND	IND	9	NID				0	0	0			INDET																					3			0			0-20
000911	5	2009	R2.1 SE	2	IND	IND	IND	IND	IND	9	LBN	SH	FR		10	0	0			INDET										NE	C			P							0			0
000912	6	2009	R2.1 SE	2	IND	IND	IND	IND	IND	4	AXL	FR			0	0	0			INDET																					0			0			31-40
000913	7	2009	R2.1 SE	2	IND	IND	IND	IND	IND	2-3	HUM	SH	FR		20	0	0			L	S	N				39															3			0			31-40
000914	1	2009	R2.1 SE	2	IND	IND	IND	IND	IND	3-4	PEL	FR	VE		10	0	M			INDET										CO	C	OPC	S	P							0			0			41-50
000915	2	2009	R2.1 SE	2	MAMMALIA	ARTIODACTYLA	CAMELIDAE	LAMA	IND	4	HUM	SH+DS			20	I	PX:0, DS: F		Y-M	E	S	G				61															0			0			61-70
000916	3	2009	R2.1 SE	2	MAMMALIA	ARTIODACTYLA	CAMELIDAE	IND	IND	4	MET	SH	AN		10	0	3+4:F, DS:0		Y-M	E	S	G				31															0			0			31-40
000917	4	2009	R2.1 SE	2	MAMMALIA	ARTIODACTYLA	CAMELIDAE	IND	IND	4	MET	SH	FR		20	0	3+4:0, DS:0		0	L	S	N	E	S	?	41															0			0			41-50
000918	5	2009	R2.1 SE	2	MAMMALIA	ARTIODACTYLA	CAMELIDAE	IND	IND	4	RUL	SH	LA		10	D	R+U:F, PX:0, DS:0		P-M	E	S	G				36															0			0			31-40
000919	6	2009	R2.1 SE	2	IND	IND	IND	IND	IND	3-4	CRA	FR			10	A	0	0		INDET																					0			2			31-40
000920	7	2009	R2.1 SE	2	IND	IND	IND	IND	IND	9	AXL	FR			0	0	0			INDET																					3			0			21-30
000921	8	2009	R2.1 SE	2	IND	IND	IND	IND	IND	9	LBN	SH	FR		10	0	0			INDET																					0			1			41-50
000922	9	2009	R2.1 SE	2	IND	IND	IND	IND	IND	4	SCP	FR			20	0	0			INDET																					0			0			61-70
000923	10	2009	R2.1 SE	2	IND	IND	IND	IND	IND	9	LBN	SH	FR		10	0	0			L	S	N				46															0			0			41-50
000924	11	2009	R2.1 SE	2	IND	IND	IND	IND	IND	9	AXL	FR			0	0	0			INDET																					0			0			21-30
000925	12	2009	R2.1 SE	2	IND	IND	IND	IND	IND	9	LBN	SH	FR		10	0	0			E	S	?				25															0			0			21-30
000926	13	2009	R2.1 SE	2	IND	IND	IND	IND	IND	9	NID				0	0	0			INDET																					0			0			21-30
000927	14	2009	R2.1 SE	2	IND	IND	IND	IND	IND	9	NID				0	0	0			INDET																					0			0			0-20
000928	15	2009	R2.1 SE	2	IND	IND	IND	IND	IND	9	NID				0	0	0			INDET																					0			0			0-20
000929	1	2009	R2.1 SE	2	MAMMALIA	ARTIODACTYLA	CAMELIDAE	VICUGNA	VICUGNA	4	PHA1	CO			100	0	F		I-M	-																					0			0			61-70
000930	2	2009	R2.1 SE	2	MAMMALIA	ARTIODACTYLA	IND	IND	IND	4	RUL	SH	ME		10	D	0			E	S	G				66															0			0			61-70
000931	3	2009	R2.1 SE	2	MAMMALIA	ARTIODACTYLA	IND	IND	IND	4	RIB	SH	FR		10	0	0			INDET																					0			0			81-90
000932	4	2009	R2.1 SE	2	IND	IND	IND	IND	IND	3-4	RIB	SH	FR		10	0	0			INDET																					0			0			61-70
000933	5	2009	R2.1 SE	2	IND	IND	IND	IND	IND	9	NID				0	0	0			INDET																					0			0			21-30
000934	6	2009	R2.1 SE	2	IND	IND	IND	IND	IND	4	LBN	SH	FR		20	0	0			E	S	G				26															0			0			21-30
000935	7	2009	R2.1 SE	2	IND	IND	IND	IND	IND	3-4	LBN	SH	FR		10	0	0			E	S	G				59															0			2			51-60
000936	8	2009	R2.1 SE	2	IND	IND	IND	IND	IND	9	NID				0	0	0			INDET																					0			5			41-50
000937	9	2009	R2.1 SE	2	IND	IND	IND	IND	IND	9	NID				0	0	0			INDET																					0			5			31-40
000938	10	2009	R2.1 SE	2	IND	IND	IND	IND	IND	3-4	AXL	FR			0	0	0			INDET																					0			0			21-30
000939	11	2009	R2.1 SE	2	MAMMALIA	ARTIODACTYLA	IND	IND	IND	4	RUL	SH	FR		10	0	R+U:F, PX:0, DS:0			E	S	N				44															0			0			41-50
000940	12	2009	R2.1 SE	2	MAMMALIA	ARTIODACTYLA	CAMELIDAE	IND	IND	4	PEL	FR			10	I	0		0	INDET																					2			0			61-70
000941	13	2009	R2.1 SE	2	MAMMALIA	ARTIODACTYLA	IND	IND	IND	4	PEL	FR			10	I	0			INDET																					0			0			61-70
000942	1B	2009	R2.1 SE	2	MAMMALIA	ARTIODACTYLA	IND	IND	IND	4	RIBP	SH	FR		30	0	0			INDET										MA	C	OPL	S	P							0			0			171-180
000943	1	2009	R2.1 SE	2	MAMMALIA	ARTIODACTYLA	CAMELIDAE	IND	IND	4	PHA1	CO			100	0	N		P-Y	-																					0			0			51-60
000944	2	2009	R2.1 SE	2	MAMMALIA	ARTIODACTYLA	CAMELIDAE	IND	IND	4	MET	SH	AN		20	0	3+4:F, DS:0		Y-M	L	S	G				81															0			0			81-90
000945	3	2009	R2.1 SE	2	MAMMALIA	ARTIODACTYLA	IND	IND	IND	4	MAN	FR			10	A	0			INDET																					0			0			21-30
000946	4	2009	R2.1 SE	2	MAMMALIA	ARTIODACTYLA	CAMELIDAE	IND	IND	4	HUM	SH	LA		20	D	0		0	E	S	G				81															0			1			81-90
000947	5	2009	R2.1 SE	2	MAMMALIA	ARTIODACTYLA	CAMELIDAE	IND	IND	4	HUM	SH	AN		20	D	0		0	E	S	G				92															0			0			91-100
000948	6	2009	R2.1 SE	2	MAMMALIA	ARTIODACTYLA	CAMELIDAE	LAMA	GLAMA	4	SCA	CO			100	I	0		0	-																					0			0			21-30
000949	7	2009	R2.1 SE	2	MAMMALIA	ARTIODACTYLA	CAMELIDAE	LAMA	GLAMA	4	LUN	CO			100	I	0		0	-																					0			0			21-30
000950	8	2009	R2.1 SE	2	MAMMALIA	ARTIODACTYLA	CAMELIDAE	LAMA	GLAMA	4	CUN	CO			100	I	0		0	-																					0			0			21-30
000951	9	2009	R2.1 SE	2	IND	IND	IND	IND	IND	4	LBN	SH	FR		30	0	0			E	S	G				33															1			0			31-40
000952	10	2009	R2.1 SE	2	IND	IND	IND	IND	IND	4	LBN	SH	FR		10	0	0			E	S	G				48															0			1			41-50
000953	11	2009	R2.1 SE	2	IND	IND	IND	IND	IND	3-4	LBN	SH	FR		10	0	0			INDET																					0			0			41-50
000954	12	2009	R2.1 SE	2	MAMMALIA	ARTIODACTYLA	CAMELIDAE	IND	IND	4	SCPS	FR			70	I	0		0	INDET																					0			2			81-90
000955	13	2009	R2.1 SE	2	IND	IND	IND	IND	IND	9	NID				0	0	0			INDET																					0			3			21-30
000956	14	2009	R2.1 SE	2	IND	IND	IND	IND	IND	9	NID				0	0	0			INDET																					0			3			21-30
000957	15	2009	R2.1 SE	2	IND	IND	IND	IND	IND	9	NID				0	0	0			INDET																					0			2			21-30
000958	16	2009	R2.1 SE	2	IND	IND	IND	IND	IND	9	NID				0	0	0			INDET																					0			2			0-20
000959	17	2009	R2.1 SE	2	IND	IND	IND	IND	IND	9	NID				0	0	0			INDET																					0			2			0-20
000960	18	2009	R2.1 SE	2	IND	IND	IND	IND	IND	9	NID				0	0	0			INDET																					0			2			0-20
000961	1	2009	R2.1 SE	2	IND	IND	IND	IND	IND	9	LBN	SH	FR		50	0	0			INDET																					3			0			0-20
000962	2	2009	R2.1 SE	2	IND	IND	IND	IND	IND	3-4	LBN	SH	FR		30	0	0			INDET																					0			0			21-30
000963	3	2009	R2.1 SE	2	IND	IND	IND	IND	IND	3-4	ATS	FR			0	0	0			INDET																					3			0			31-40
000964	1	2009	R2.1 SE	3	MAMMALIA	ARTIODACTYLA	CAMELIDAE	LAMA	GLAMA	4	PHA2	CO			100	0	F		I-M	-																					0			0			31-40
000965	2	2009	R2.1 SE	3	IND	IND	IND	IND	IND	3-4	LBN	SH	FR		20	0	0			L	S	G				39															0			0			31-40
000966	3	2009	R2.1 SE	3	IND	IND	IND	IND	IND	3-4	LBN	SH	FR		40	0	0			E	S	G				59															0			0			51-60
000967	4	2009	R2.1 SE	3	IND	IND	IND	IND	IND	3-4	RIB	SH	FR		10	0	0			INDET																					0			0			41-50
000968	5	2009	R2.1 SE	3	IND	IND	IND	IND	IND	3-4	LBN	SH	FR		40	0	0			E	S	G				53															0			0			51-60
000969	6	2009	R2.1 SE	3	IND	IND	IND	IND	IND	4	AXL	FR			0	0	0			INDET																					0			0			91-100
000970	7	2009	R2.1 SE	3	IND	IND	IND	IND	IND	3-4	AXL	FR			0	0	0			INDET																					0			0			21-30
000971	8	2009	R2.1 SE	3	MAMMALIA	ARTIODACTYLA	CAMELIDAE	IND	IND	4	PHA1	CO			100	0	N		P-Y	-																					0			2			41-50
000972	9	2009	R2.1 SE	3	MAMMALIA	ARTIODACTYLA	IND	IND	IND	3-4	MET	SH	FR		10	0	3+4:F, DS:0			E	S	N				22															0			0			21-30
000973	10	2009	R2.1 SE	3	IND	IND	IND	IND	IND	3-4	LBN	SH	FR		20	0	0			INDET																					0			0			21-30
000974	11	2009	R2.1 SE	3	IND	IND	IND	IND	IND	3-4	AXL	FR			0	0	0			INDET																					0			0			21-30
000975	12	2009	R2.1 SE	3	IND	IND	IND	IND	IND	3-4	LBN	SH	FR		30	0	0			INDET																					3			0			0-20
000976	13	2009	R2.1 SE	3	IND	IND	IND	IND	IND	3-4	LBN	SH	FR		20	0	0			L	S	N				36															0			0			31-40
000977	14	2009	R2.1 SE	3	MAMMALIA	ARTIODACTYLA	CERVIDAE	IND	IND	4	NVC	CO			100	D	0			-																					0			0			31-40
000978	15	2009	R2.1 SE	3	IND	IND	IND	IND	IND	9	NID				0	0	0			INDET																					0			2			0-20
000979	16	2009	R2.1 SE	3	MAMMALIA	ARTIODACTYLA	CAMELIDAE	IND	IND	4	HUM	SH	AN		10	0	0		0	INDET																					0			1			31-40
000980	17	2009	R2.1 SE	3	MAMMALIA	ARTIODACTYLA	CAMELIDAE	IND	IND	4	SCP	PX			10	D	0		0	INDET																					0			0			61-70
000981	18	2009	R2.1 SE	3	MAMMALIA	ARTIODACTYLA	CAMELIDAE	IND	IND	4	SCP	CO			100	D	N		P-N	-																					0			0			151-160
000982	19	2009	R2.1 SE	3	MAMMALIA	RODENTIA	CHINCHILLIDAE	LAGIDIUM	VISCACIA	2	MANT	CO		hemimandíbula	100	I	0			-																					0			0			51-60
000983	1	2009	R2.1 SE	3	MAMMALIA	ARTIODACTYLA	CAMELIDAE	IND	IND	4	MET	SH+DS			30	0	3+4:F, DS:F		I-M	INDET																					0			0			61-70
000984	2	2009	R2.1 SE	3	MAMMALIA	ARTIODACTYLA	CAMELIDAE	IND	IND	4	PHA1	SH+DS	FR		90	0	A		P-Y	-																					0			1			41-50
000985	3	2009	R2.1 SE	3	MAMMALIA	ARTIODACTYLA	CAMELIDAE	IND	IND	4	PHA1	SH+DS	FR		40	0	A		P-Y	INDET																					0			2			41-50
000986	4	2009	R2.1 SE	3	MAMMALIA	ARTIODACTYLA	CAMELIDAE	IND	IND	4	RIB	SH	FR		20	0	0		0	INDET																					0			1			51-60
000987	5	2009	R2.1 SE	3	IND	IND	IND	IND	IND	3-4	LBN	SH	FR		40	0	0			E	S	G				50															0			0			51-60
000988	6	2009	R2.1 SE	3	IND	IND	IND	IND	IND	3-4	LBN	SH	FR		10	0	0			E	S	G				23															0			0			21-30
000989	7	2009	R2.1 SE	3	IND	IND	IND	IND	IND	3-4	LBN	SH	FR		30	0	0			E	S	N				64															0			0			61-70
000990	8	2009	R2.1 SE	3	MAMMALIA	ARTIODACTYLA	CAMELIDAE	VICUGNA	VICUGNA	4	PHA1	CO			100	0	F		I-M	-																					0			0		PT	51-60
000991	9	2009	R2.1 SE	3	MAMMALIA	ARTIODACTYLA	IND	IND	IND	4	MET	PX+SH	FR		10	0	3+4:N, DS:0			E	S	G				33															0			2			31-40
000992	10	2009	R2.1 SE	3	MAMMALIA	ARTIODACTYLA	IND	IND	IND	3-4	TIB	SH	FR		10	0	0			INDET																					0			0			31-40
000993	11	2009	R2.1 SE	3	MAMMALIA	RODENTIA	CHINCHILLIDAE	LAGIDIUM	VISCACIA	2	MANT	CO		hemimandíbula	100	D	0			-																					0			0			51-60
000994	12	2009	R2.1 SE	3	MAMMALIA	ARTIODACTYLA	CAMELIDAE	IND	IND	4	PHA1	PX+SH			70	0	F		I-M	INDET																					0			1			51-60
000995	13	2009	R2.1 SE	3	MAMMALIA	ARTIODACTYLA	CAMELIDAE	IND	IND	4	PHA1	PX+SH	FR		20	0	F		I-M	INDET																					0			0			31-40
000996	14	2009	R2.1 SE	3	MAMMALIA	ARTIODACTYLA	IND	IND	IND	4	MET	DS			10	0	N			-																					0			0			0-20
000997	15	2009	R2.1 SE	3	MAMMALIA	ARTIODACTYLA	CAMELIDAE	LAMA	IND	4	NAV	CO			100	D	0		0	-																					0			0			21-30
000998	16	2009	R2.1 SE	3	MAMMALIA	ARTIODACTYLA	CAMELIDAE	IND	IND	4	MAG	CO			100	D	0		0	-																					0			0			21-30
000999	17	2009	R2.1 SE	3	MAMMALIA	ARTIODACTYLA	CAMELIDAE	IND	IND	4	UNC	CO			100	I	0		0	-																					0			0			21-30
001000	18	2009	R2.1 SE	3	MAMMALIA	ARTIODACTYLA	CAMELIDAE	IND	IND	4	TZD	CO			100	I	0		0	-																					0			0			0-20
001001	19	2009	R2.1 SE	3	MAMMALIA	ARTIODACTYLA	CAMELIDAE	IND	IND	4	MAL	CO			100	D	0		0	-																					0			0			0-20
001002	20	2009	R2.1 SE	3	MAMMALIA	ARTIODACTYLA	CAMELIDAE	LAMA	GLAMA	4	AST	CO			100	I	0		0	-																					0			1			41-50
001003	21	2009	R2.1 SE	3	IND	IND	IND	IND	IND	4	LBN	SH	FR		40	0	0			L	S	G				45															0			0			41-50
001004	22	2009	R2.1 SE	3	MAMMALIA	ARTIODACTYLA	IND	IND	IND	3-4	RIB	SH	FR		20	0	0			INDET																					0			2		PT	61-70
001005	23	2009	R2.1 SE	3	IND	IND	IND	IND	IND	9	NID				0	0	0			INDET																					0			0			51-60
001006	24	2009	R2.1 SE	3	IND	IND	IND	IND	IND	9	NID				0	0	0			INDET																					0			0			21-30
001007	25	2009	R2.1 SE	3	MAMMALIA	ARTIODACTYLA	CAMELIDAE	IND	IND	4	LI0	CO			90	0	0		0	-																					0			0			51-60
001008	26	2009	R2.1 SE	3	MAMMALIA	ARTIODACTYLA	CAMELIDAE	IND	IND	4	FEM	DS	FR		10	D	0		0	-																					0			0			21-30
001009	27	2009	R2.1 SE	3	MAMMALIA	ARTIODACTYLA	CAMELIDAE	IND	IND	4	HUM	SH	FR		10	I	0		0	-																					0			0			31-40
001010	28	2009	R2.1 SE	3	IND	IND	IND	IND	IND	3-4	LBN	SH	FR		40	0	0			INDET																					2			4		ER	31-40
001011	1	2009	R2.1 SE	3	IND	IND	IND	IND	IND	3-4	AXL	FR			0	0	0			INDET																					0			0			21-30
001012	2	2009	R2.1 SE	3	IND	IND	IND	IND	IND	3-4	LBN	SH	FR		50	0	0			L	S	N				51															0			0			51-60
001013	3	2009	R2.1 SE	3	IND	IND	IND	IND	IND	3-4	LBN	SH	FR		40	0	0			INDET																					3			0			21-30
001014	4	2009	R2.1 SE	3	IND	IND	IND	IND	IND	3-4	AXL	FR			0	0	0			INDET																					3			0			21-30
001015	5	2009	R2.1 SE	3	MAMMALIA	ARTIODACTYLA	CAMELIDAE	IND	IND	4	TIB	SH	FR		10	I	PX:0, DS:A		P-Y	INDET																					0			3			51-60
001016	6	2009	R2.1 SE	3	IND	IND	IND	IND	IND	3-4	LBN	SH	FR		20	0	0			INDET																					0			4		ER	31-40
001017	7	2009	R2.1 SE	3	MAMMALIA	ARTIODACTYLA	IND	IND	IND	4	RIB	SH	FR		10	0	0			INDET																					0			1			41-50
001018	8	2009	R2.1 SE	3	IND	IND	IND	IND	IND	9	NID				0	0	0			INDET																					0			0			21-30
001019	9	2009	R2.1 SE	3	IND	IND	IND	IND	IND	3-4	LBN	SH	FR		10	0	0			E	S	N				27															0			0			21-30
001020	10	2009	R2.1 SE	3	IND	IND	IND	IND	IND	3-4	LBN	SH	FR		20	0	0			L	S	G				29															0			0			21-30
001021	11	2009	R2.1 SE	3	MAMMALIA	ARTIODACTYLA	CAMELIDAE	IND	IND	4	UNC	CO			100	I	0		0	-																					0			0			21-30
001022	12	2009	R2.1 SE	3	IND	IND	IND	IND	IND	3-4	POD	CO			100	0	0			-																					0			0			21-30
001023	13	2009	R2.1 SE	3	MAMMALIA	ARTIODACTYLA	CAMELIDAE	IND	IND	4	LUM	FR			10	0	0		0	INDET																					0			0			21-30
001024	14	2009	R2.1 SE	3	MAMMALIA	ARTIODACTYLA	CAMELIDAE	IND	IND	4	HYO	CO		epihioides	100	0	0		0	-																					0			0			41-50
001025	15	2009	R2.1 SE	3	IND	IND	IND	IND	IND	9	NID				0	0	0			INDET																					0			0			0-20
001026	16	2009	R2.1 SE	3	IND	IND	IND	IND	IND	4	SES	CO			100	0	0			-																					0			0			0-20
001027	17	2009	R2.1 SE	3	IND	IND	IND	IND	IND	3-4	LBN	SH	FR		30	0	0			E	S	G				49															0			0			41-50
001028	18	2009	R2.1 SE	3	IND	IND	IND	IND	IND	3-4	LBN	SH	FR		40	0	0			INDET																					1			0			21-30
001029	19	2009	R2.1 SE	3	MAMMALIA	ARTIODACTYLA	CAMELIDAE	IND	IND	4	FEM	PX			10	D	F		M	INDET																					2			0			21-30
001030	20	2009	R2.1 SE	3	IND	IND	IND	IND	IND	9	NID				0	0	0			INDET																					2			0			21-30
000237	409.2/1	2009	R2.2 NO	3	MAMMALIA	ARTIODACTYLA	CAMELIDAE	IND	IND	4	HUM	SH	AN/LA		20	D	0		0	E	S	N				74															0	-	-	3			71-80
000238	409.2/2	2009	R2.2 NO	3	MAMMALIA	ARTIODACTYLA	IND	IND	IND	4	RIB	SH	FR		20	0	0			INDET																					0	-	-	3			91-100
000239	409.2/3	2009	R2.2 NO	3	IND	IND	IND	IND	IND	3-4	RIB	SH	FR		20	0	0			INDET																					0	-	-	3			71-80
000240	409.2/4	2009	R2.2 NO	3	IND	IND	IND	IND	IND	3-4	LBN	SH	FR		10	0	0			E	S	N				41															0	-	-	0			41-50
000241	409.2/5	2009	R2.2 NO	3	IND	IND	IND	IND	IND	3-4	LBN	SH	FR		10	0	0			E	S	?				53															0	-	-	3			51-60
000242	409.2/6	2009	R2.2 NO	3	IND	IND	IND	IND	IND	3-4	ATS				0	0	0			INDET																					3	CU	-	0			21-40
000243	409.2/7	2009	R2.2 NO	3	IND	IND	IND	IND	IND	9	VRT	FR			0	A	0			INDET																					0	-	-	0			21-30
000244	409.4/1	2009	R2.2 NO	3	MAMMALIA	ARTIODACTYLA	CAMELIDAE	IND	IND	4	PHA1	PX+SH			20	0	F		I-M	E	S	N				31															3	-	-	0			31-40
000245	409.4/2	2009	R2.2 NO	3	MAMMALIA	ARTIODACTYLA	IND	IND	IND	3-4	MCM	PX	ME		10	D	0			INDET																					0	-	-	2			0-20
000246	409.4/3	2009	R2.2 NO	3	IND	IND	IND	IND	IND	4	LBN	SH	FR		10	0	0			E	S	G				48															0	-	-	2			41-50
000247	409.4/5	2009	R2.2 NO	3	IND	IND	IND	IND	IND	3-4	LBN	SH	FR		20	0	0			L	S	N				71															0	-	-	4			71-80
000248	409.4/6	2009	R2.2 NO	3	IND	IND	IND	IND	IND	9	NID				0	0	0			INDET																					0	-	-	0			0-20
000249	409.4/7	2009	R2.2 NO	3	IND	IND	IND	IND	IND	9	LBN	SH	FR		10	0	0			INDET																					0	-	-	1			21-30
000250	409.4/8	2009	R2.2 NO	3	IND	IND	IND	IND	IND	9	NID				0	0	0			INDET																					0	-	-	0			0-20
000251	409.4/9	2009	R2.2 NO	3	IND	IND	IND	IND	IND	9	NID				0	0	0			INDET																					0	-	-	0			31-40
000252	409.4/10	2009	R2.2 NO	3	IND	IND	IND	IND	IND	9	NID				0	0	0			INDET																					0	-	-	0			21-30
000253	409.4/11	2009	R2.2 NO	3	IND	IND	IND	IND	IND	9	NID				0	0	0			INDET																					0	-	-	0			21-30
000254	409.5/1	2009	R2.2 NO	3	MAMMALIA	ARTIODACTYLA	CAMELIDAE	IND	IND	4	HUM	SH+DS	AN/ME		10	I	PX:0, DS:F		Y-M	E	S	N				48															0	-	-	3			41-50
000255	409.5/2	2009	R2.2 NO	3	MAMMALIA	ARTIODACTYLA	CAMELIDAE	IND	IND	4	HUM	SH	LA		20	D	0		0	E	S	N				86															0	-	-	3			81-90
000256	409.5/3	2009	R2.2 NO	3	IND	IND	IND	IND	IND	9	LBN	SH	FR		20	0	0			L	S	N				33															0	-	-	0			31-40
000257	409.6/1	2009	R2.2 NO	3	IND	IND	IND	IND	IND	4	LBN	SH	FR		40	0	0			E	S	?				53															0	-	-	0			51-60
000258	409.8/1	2009	R2.2 NO	3	MAMMALIA	ARTIODACTYLA	CAMELIDAE	IND	IND	4	FEM	SH	ME		10	D	A		P-Y	E	S	G				84															0	-	-	2			81-90
000259	409.13/1	2009	R2.2 NO	3	MAMMALIA	ARTIODACTYLA	CAMELIDAE	IND	IND	4	SCP	DS			10	I	F		Y-M	INDET										CO	C	LSL	S	P							3	-	-	0			41-50
000260	409.13/2	2009	R2.2 NO	3	IND	IND	IND	IND	IND	3-4	LBN	SH	FR		20	0	0			L	S	N				31															3	-	-	0			31-40
000261	409.13/3	2009	R2.2 NO	3	IND	IND	IND	IND	IND	9	LBN	SH	FR		20	0	0			E	S	N				22															3	-	-	0			21-30
000262	409.13/4	2009	R2.2 NO	3	IND	IND	IND	IND	IND	9	NID				0	0	0			INDET										CO	C	OPC	S	P							3	-	-	0			21-30
000263	409.13/5	2009	R2.2 NO	3	IND	IND	IND	IND	IND	9	AXL				0	0	0			INDET																					3	-	-	0			21-30
000264	409.13/6	2009	R2.2 NO	3	MAMMALIA	ARTIODACTYLA	CAMELIDAE	IND	IND	4	MET	SH	FR		10	0	3+4:0, DS:0		0	E	S	G				39															0	-	-	0	RO		31-40
000265	409.13/7	2009	R2.2 NO	3	MAMMALIA	ARTIODACTYLA	IND	IND	IND	4	MET	SH	FR		10	0	3+4:0, DS:0			L	S	N				47															0	-	-	0			41-50
000266	409.13/8	2009	R2.2 NO	3	MAMMALIA	ARTIODACTYLA	CAMELIDAE	IND	IND	4	MET	SH+DS			10	0	3+4:0, DS:F		I-M	E	S	?				32															0	-	-	0			31-40
000267	409.13/9	2009	R2.2 NO	3	MAMMALIA	ARTIODACTYLA	CAMELIDAE	IND	IND	4	MET	DS	FR		10	0	3+4:0, DS:F		I-M	INDET																					3	AG	-	0			21-30
000268	409.13/10	2009	R2.2 NO	3	MAMMALIA	ARTIODACTYLA	CAMELIDAE	IND	IND	4	MET	SH	PO		20	0	3+4:F, DS:0		Y-M	L	S	G				49		1/0	1/0												0	-	-	0			41-50
000269	409.13/11	2009	R2.2 NO	3	MAMMALIA	ARTIODACTYLA	CAMELIDAE	IND	IND	4	PHA2	SH+DS			80	0	A		P-Y	-																					0	-	-	0	RO		21-30
000270	409.13/12	2009	R2.2 NO	3	MAMMALIA	ARTIODACTYLA	IND	IND	IND	4	CTH	FR			20	0	0			INDET																					0	-	-	0			31-40
000271	409.13/13	2009	R2.2 NO	3	MAMMALIA	ARTIODACTYLA	CAMELIDAE	IND	IND	4	RUL	SH	LA		10	I	R+U:F, PX:0, DS:A		P-Y	E	S	G				55															0	-	-	1			51-60
000272	409.13/14	2009	R2.2 NO	3	MAMMALIA	ARTIODACTYLA	CAMELIDAE	IND	IND	4	RUL	SH	LA		10	I	R+U:F, PX:0, DS:0		P-M	E	S	G				55															0	-	-	0			51-60
000273	409.13/15	2009	R2.2 NO	3	MAMMALIA	ARTIODACTYLA	CAMELIDAE	IND	IND	4	RUL	SH	ME		10	I	R+U:0, PX:0, DS:0		0	L	S	N				61															3	CU	-	0			61-70
000274	409.13/16	2009	R2.2 NO	3	MAMMALIA	ARTIODACTYLA	IND	IND	IND	3-4	METE	FR			10	0	N			INDET																					0	-	-	0			0-20
000275	409.13/17	2009	R2.2 NO	3	MAMMALIA	ARTIODACTYLA	CAMELIDAE	IND	IND	4	HUM	SH	LA		10	D	0		0	E	S	G				59															0	-	-	0			51-60
000276	409.13/18	2009	R2.2 NO	3	IND	IND	IND	IND	IND	4	LBN	SH	FR		30	0	0			E	S	G				54															0	-	-	0			51-60
000277	409.13/19	2009	R2.2 NO	3	MAMMALIA	ARTIODACTYLA	CAMELIDAE	LAMA	GLAMA	4	MAG	CO			100	0	0		0	-																					0	-	-	0			21-30
000278	409.13/20	2009	R2.2 NO	3	MAMMALIA	ARTIODACTYLA	IND	IND	IND	4	RIB	SH	FR		20	0	0			INDET																					0	-	-	0			81-90
000279	409.13/21	2009	R2.2 NO	3	MAMMALIA	ARTIODACTYLA	IND	IND	IND	4	RIB	SH	FR		10	0	0			INDET																					0	-	-	1			41-50
000280	409.13/22	2009	R2.2 NO	3	IND	IND	IND	IND	IND	3-4	RIB	SH	FR		10	0	0			INDET																					0	-	-	0			61-70
000281	409.13/23	2009	R2.2 NO	3	IND	IND	IND	IND	IND	4	LBN	SH	FR		40	0	0			E	S	G				49															0	-	-	0			41-50
000282	409.13/24	2009	R2.2 NO	3	IND	IND	IND	IND	IND	4	LBN	SH	FR		40	0	0			E	S	G				45				CO	V	OSL	S	P							0	-	-	0			41-50
000283	409.13/25	2009	R2.2 NO	3	MAMMALIA	ARTIODACTYLA	CAMELIDAE	IND	IND	4	MET	SH	PO		20	0	0		0	L	S	G				98		1/0		NE	A	-	-	U							0	-	-	0			91-100
000284	409.13/26	2009	R2.2 NO	3	IND	IND	IND	IND	IND	3-4	LBN	SH	FR		20	0	0			E	S	G				34															0	-	-	0		PT (ROJO)	31-40
000285	409.13/27	2009	R2.2 NO	3	IND	IND	IND	IND	IND	3-4	LBN	SH	FR		20	0	0			E	S	G				42															0	-	-	0			41-50
000286	409.13/28	2009	R2.2 NO	3	IND	IND	IND	IND	IND	4	LBN	SH	FR		30	0	0			E	S	?				52															3	AG	-	0			51-60
000287	409.13/29	2009	R2.2 NO	3	IND	IND	IND	IND	IND	3-4	LBN	SH	FR		20	0	0			E	S	?				29				EP	C	OSC	S	P							0	-	-	0			21-30
000288	409.13/30	2009	R2.2 NO	3	IND	IND	IND	IND	IND	3-4	LBN	SH	FR		20	0	0			E	S	?				32															0	-	-	0			31-40
000289	409.13/31	2009	R2.2 NO	3	IND	IND	IND	IND	IND	9	LBN	SH	FR		30	0	0			E	S	G				39															0	-	-	0			31-40
000290	409.13/32	2009	R2.2 NO	3	IND	IND	IND	IND	IND	9	LBN	SH	FR		10	0	0			INDET																					1	-	-	4			41-50
000291	409.13/33	2009	R2.2 NO	3	IND	IND	IND	IND	IND	9	LBN	SH	FR		10	0	0			INDET																					0	-	-	0			21-30
000292	409.13/34	2009	R2.2 NO	3	IND	IND	IND	IND	IND	3-4	LBN	SH	FR		20	0	0			INDET																					3	AG, CU	-	0			21-30
000293	409.13/35	2009	R2.2 NO	3	IND	IND	IND	IND	IND	3-4	LBN	SH	FR		10	0	0			INDET																					0	-	-	0			21-30
000294	409.13/36	2009	R2.2 NO	3	IND	IND	IND	IND	IND	3-4	LBN	SH	FR		10	0	0			INDET																					0	-	-	0			21-30
000295	409.13/37	2009	R2.2 NO	3	IND	IND	IND	IND	IND	9	LBN	SH	FR		10	0	0			INDET																					0	-	-	0			51-60
000296	409.13/38	2009	R2.2 NO	3	IND	IND	IND	IND	IND	9	LBN	SH	FR		40	0	0			L	S	N				18															0	-	-	1			0-20
000297	409.13/39	2009	R2.2 NO	3	IND	IND	IND	IND	IND	9	LBN	SH	FR		20	0	0			INDET																					3	-	-	0			0-20
000298	409.13/40	2009	R2.2 NO	3	IND	IND	IND	IND	IND	9	LBN	SH	FR		20	0	0			INDET																					0	-	-	0			21-30
000299	409.13/41	2009	R2.2 NO	3	IND	IND	IND	IND	IND	3-4	AXL				0	0	0			INDET																					3	CU	-	0			31-40
000300	409.13/42	2009	R2.2 NO	3	IND	IND	IND	IND	IND	9	LBN	SH	FR		10	0	0			INDET																					0	-	-	0			0-20
000301	409.13/43	2009	R2.2 NO	3	IND	IND	IND	IND	IND	9	NID				0	0	0			INDET																					3	-	-	0			0-20
000302	409.13/44	2009	R2.2 NO	3	IND	IND	IND	IND	IND	9	NID				0	0	0			INDET																					3	-	-	0			0-20
000303	409.13/45	2009	R2.2 NO	3	MAMMALIA	ARTIODACTYLA	CAMELIDAE	IND	IND	4	CTH	FR			10	0	0		0	INDET																					0	-	-	0			21-30
000304	409.13/46	2009	R2.2 NO	3	MAMMALIA	ARTIODACTYLA	IND	IND	IND	3-4	PHA	SH+DS	FR		10	0	0			INDET																					0	-	-	1			21-30
000305	409.13/47	2009	R2.2 NO	3	IND	IND	IND	IND	IND	9	LBN	SH	FR		10	0	0			L	S	N				36															3	-	-	0			31-40
000306	409.13/48	2009	R2.2 NO	3	IND	IND	IND	IND	IND	9	LBN	SH	FR		10	0	0			INDET																					0	-	-	4			31-40
000307	409.13/49	2009	R2.2 NO	3	IND	IND	IND	IND	IND	9	NID				0	0	0			INDET																					0	-	-	3			31-40
000308	409.13/50	2009	R2.2 NO	3	IND	IND	IND	IND	IND	3-4	CRA	FR			10	A	0			INDET																					0	-	-	0			21-30
000309	409.13/51	2009	R2.2 NO	3	IND	IND	IND	IND	IND	9	NID				0	0	0			INDET																					3	-	-	0			0-20
000310	409.13/52	2009	R2.2 NO	3	IND	IND	IND	IND	IND	9	NID				0	0	0			INDET																					3	-	-	0			21-30
000311	409.13/53	2009	R2.2 NO	3	IND	IND	IND	IND	IND	9	NID				0	0	0			INDET																					0	-	-	2			41-50
000312	409.13/54	2009	R2.2 NO	3	IND	IND	IND	IND	IND	3-4	LBN	SH	FR		10	0	0			INDET																					0	-	-	0			41-50
000313	409.13/55	2009	R2.2 NO	3	IND	IND	IND	IND	IND	9	CRA	FR			10	A	0			INDET																					0	-	-	0			0-20
000314	409.13/56	2009	R2.2 NO	3	IND	IND	IND	IND	IND	9	CRA	FR			10	A	0			INDET																					0	-	-	0			0-20
000315	409.14/1	2009	R2.2 NO	3	MAMMALIA	ARTIODACTYLA	CAMELIDAE	LAMA	IND	4	PHA2	CO			100	0	F		I-M	-																					0	-	-	2			31-40
000316	409.14/2	2009	R2.2 NO	3	MAMMALIA	ARTIODACTYLA	CAMELIDAE	IND	IND	4	LUM	FR	VE		20	A	F		0	INDET																					0	-	-	0			31-40
000317	409.14/3	2009	R2.2 NO	3	IND	IND	IND	IND	IND	3-4	GIR	FR			0	A	0			INDET																					0	-	-	0			31-40
000318	409.14/4	2009	R2.2 NO	3	IND	IND	IND	IND	IND	9	LBN	SH	FR		10	0	0			INDET																					0	-	-	1			21-30
000319	409.14/5	2009	R2.2 NO	3	IND	IND	IND	IND	IND	9	NID				0	0	0			INDET																					0	-	-	0			21-30
000320	409.13/57	2009	R2.2 NO	3	MAMMALIA	ARTIODACTYLA	CAMELIDAE	IND	IND	4	HUM	SH+DS			20	I	F		Y-M	E	S	?				61															0	-	-	0			61-70
000321	409.7/1	2009	R2.2 NO	3	MAMMALIA	ARTIODACTYLA	CAMELIDAE	IND	IND	4	PHA1	CO			100	0	M		I-M	-																					0	-	-	0			81-90
000322	409.7/2	2009	R2.2 NO	3	IND	IND	IND	IND	IND	3-4	LBN	SH	FR		40	0	0			INDET																					0	-	-	0			91-100
000323	409.7/3	2009	R2.2 NO	3	IND	IND	IND	IND	IND	3-4	LBN	SH	FR		30	0	0			INDET																					0	-	-	0			71-80
000324	409.?/1	2009	R2.2 NO	3	IND	IND	IND	IND	IND	3-4	LBN	SH	FR		20	0	0			INDET																					0	-	-	0			?
000325	409.9/1	2009	R2.2 NO	3	MAMMALIA	ARTIODACTYLA	CAMELIDAE	IND	IND	4	MET	SH+DS			10	0	3+4:F, DS:F		I-M	INDET																					0	-	-	0			31-40
000326	409.9/2	2009	R2.2 NO	3	IND	IND	IND	IND	IND	3-4	LBN	SH	FR		20	0	0			INDET																					0	-	-	1			31-40
000327	409.9/3	2009	R2.2 NO	3	IND	IND	IND	IND	IND	3-4	LBN	SH	FR		20	0	0			E	S	?				35															0	-	-	0			31-40
000328	410.8/1	2009	R2.2 NO	4	MAMMALIA	ARTIODACTYLA	CAMELIDAE	IND	IND	4	PAT	CO			100	0	0		0	-																					0	-	-	2		ER	41-50
000329	410.8/2	2009	R2.2 NO	4	MAMMALIA	ARTIODACTYLA	CAMELIDAE	IND	IND	4	FEM	PX			10	I	PX:N, DS:0		P-Y	-																					0	-	-	2		ER	21-30
000330	410.8/3	2009	R2.2 NO	4	MAMMALIA	ARTIODACTYLA	CAMELIDAE	IND	IND	4	PHA1	CO			100	0	F		I-M	-																					0	-	-	3			51-60
000331	410.8/4	2009	R2.2 NO	4	MAMMALIA	ARTIODACTYLA	CAMELIDAE	LAMA	GLAMA	4	NAV	CO			100	0	0		0	-																					0	-	-	2			21-30
000332	410.8/5	2009	R2.2 NO	4	MAMMALIA	ARTIODACTYLA	IND	IND	IND	4	RUL	SH	FR		20	0	0			E	S	G				124															0	-	-	0			121-130
000333	410.8/6	2009	R2.2 NO	4	IND	IND	IND	IND	IND	4	LBN	SH	FR		30	0	0			E	S	G				78															0	-	-	0			71-80
000334	410.8/7	2009	R2.2 NO	4	IND	IND	IND	IND	IND	3-4	CRA	FR			10	A	0			INDET																					0	-	-	2			41-50
000335	410.8/8	2009	R2.2 NO	4	MAMMALIA	ARTIODACTYLA	IND	IND	IND	3-4	MET	SH	FR		20	0	3+4:F, DS:0			INDET																					0	-	-	1			31-40
000336	410.8/9	2009	R2.2 NO	4	IND	IND	IND	IND	IND	3-4	LBN	SH	FR		20	0	0			INDET																					0	-	-	1			31-40
000337	410.8/10	2009	R2.2 NO	4	IND	IND	IND	IND	IND	3-4	LBN	SH	FR		10	0	0			INDET																					0	-	-	0			21-30
000338	410.8/11	2009	R2.2 NO	4	IND	IND	IND	IND	IND	9	LBN	SH	FR		10	0	0			INDET																					0	-	-	0			31-40
000339	410.8/12	2009	R2.2 NO	4	IND	IND	IND	IND	IND	9	LBN	SH	FR		20	0	0			L	S	G				21															3	-	-	0			21-30
000340	410.8/13	2009	R2.2 NO	4	IND	IND	IND	IND	IND	9	NID				0	0	0			INDET																					3	-	-	0			21-30
000341	410.8/14	2009	R2.2 NO	4	IND	IND	IND	IND	IND	9	NID				0	0	0			INDET																					3	-	-	0			0-20
000342	410.3	2009	R2.2 NO	4	IND	IND	IND	IND	IND	1-2	LBN	SH	FR		10	0	0			E	S	?	T	?	?	40															0	-	-	0			31-40
000343	411.15/1	2009	R2.2 NO	5	MAMMALIA	ARTIODACTYLA	CAMELIDAE	IND	IND	4	PHA1	CO			100	0	F		I-M	-																					0	-	-	1			51-60
000344	411.15/2	2009	R2.2 NO	5	IND	IND	IND	IND	IND	9	NID				0	0	0			-																					0	-	-	0			31-40
000345	411.9/3	2009	R2.2 NO	5	MAMMALIA	ARTIODACTYLA	CAMELIDAE	IND	IND	4	RIB	SH	FR		30	0	0		0	INDET										CO	C	TSC	S	P							0	-	-	0			141-150
000346	411.9/4	2009	R2.2 NO	5	MAMMALIA	ARTIODACTYLA	IND	IND	IND	3-4	RIB	SH	FR		30	0	0			INDET																					0	-	-	0			121-130
000347	411.10/5	2009	R2.2 NO	5	MAMMALIA	ARTIODACTYLA	CAMELIDAE	IND	IND	4	RIB	SH	FR		20	0	0		0	INDET										CO	C	TSL	S	P							0	-	-	0		PT	121-130
000348	411.9/6	2009	R2.2 NO	5	MAMMALIA	ARTIODACTYLA	CAMELIDAE	IND	IND	4	RIB	SH	FR		30	0	0		0	INDET										CO	C	TSL	S	P							0	-	-	1			141-150
000349	411.9/7	2009	R2.2 NO	5	MAMMALIA	ARTIODACTYLA	CAMELIDAE	IND	IND	4	RIB	SH	FR		20	0	0		0	INDET																					0	-	-	1		PT	91-100
000350	411.9/8	2009	R2.2 NO	5	MAMMALIA	ARTIODACTYLA	CAMELIDAE	IND	IND	4	RIB	SH	FR		10	0	0		0	INDET																					0	-	-	0			61-70
000351	411.9/9	2009	R2.2 NO	5	MAMMALIA	ARTIODACTYLA	CAMELIDAE	IND	IND	4	RIB	SH	FR		20	0	0		0	INDET										CO	C	TSL	S	P							0	-	-	0	RA		111-120
000352	411.9/10	2009	R2.2 NO	5	IND	IND	IND	IND	IND	3-4	LBN	SH	FR		10	0	0			INDET																					0	-	-	1			41-50
000353	411.9/11	2009	R2.2 NO	5	IND	IND	IND	IND	IND	3-4	LBN	SH	FR		30	0	0			E	S	G				48															0	-	-	0			41-50
000354	411.9/12	2009	R2.2 NO	5	IND	IND	IND	IND	IND	9	LBN	SH	FR		30	0	0			INDET																					0	-	-	0			31-40
000355	411.9/13	2009	R2.2 NO	5	IND	IND	IND	IND	IND	3-4	LBN	SH	FR		30	0	0			L	S	G				38															0	-	-	0			31-40
000356	411.9/14	2009	R2.2 NO	5	IND	IND	IND	IND	IND	9	NID				0	0	0			-																					0	-	-	0			31-40
000357	411.2/15	2009	R2.2 NO	5	MAMMALIA	ARTIODACTYLA	CAMELIDAE	IND	IND	4	HUM	SH	FR		20	D	0		0	E	S	N				72															0	-	-	0			71-80
000358	411.2/16	2009	R2.2 NO	5	IND	IND	IND	IND	IND	4	LBN	SH	FR		60	0	0			E	S	N				54															0	-	-	1			51.60
000359	411.2/17	2009	R2.2 NO	5	IND	IND	IND	IND	IND	9	NID				0	0	0			-																					0	-	-	0			21-30
000360	411.13/18	2009	R2.2 NO	5	MAMMALIA	ARTIODACTYLA	IND	IND	IND	4	PHA	PX+SH	FR		20	0	F		I-M	-																					3	-	-	0			21-30
000361	411.13/19	2009	R2.2 NO	5	IND	IND	IND	IND	IND	9	NID				0	0	0			-																					3	-	-	0			0-20
000362	411.13/20	2009	R2.2 NO	5	IND	IND	IND	IND	IND	9	NID				0	0	0			-																					3	-	-	0			21-30
000363	411.13/21	2009	R2.2 NO	5	AVES	IND	IND	IND	IND	1-2	MC0	CO		metacarpos mayor y menor	100	0	0			-																					0	-	-	0			21-30
000364	411.3/22	2009	R2.2 NO	5	MAMMALIA	ARTIODACTYLA	CAMELIDAE	IND	IND	4	SCA	CO			100	D	0		0	-																					0	-	-	1			21-30
000365	411.13/23	2009	R2.2 NO	5	IND	IND	IND	IND	IND	3-4	LBN	SH	FR		40	0	0			E	S	G				28.5															0	-	-	0			21-30
000366	411.13/24	2009	R2.2 NO	5	IND	IND	IND	IND	IND	3-4	LBN	SH	FR		30	0	0			E	S	N				31.6															0	-	-	0			31-40
000367	411.13/25	2009	R2.2 NO	5	IND	IND	IND	IND	IND	3-4	LBN	SH	FR		30	0	0			E	S	G				30															0	-	-	0			31-40
000368	411.13/26	2009	R2.2 NO	5	IND	IND	IND	IND	IND	9	NID				0	0	0			INDET																					0	-	-	0			0-20
000369	411.13/1	2009	R2.2 NO	5	MAMMALIA	ARTIODACTYLA	CAMELIDAE	VICUGNA	VICUGNA	4	PHA1	CO			100	0	F		I-M	-																					0	-	-	0			71-80
000370	411.13/2	2009	R2.2 NO	5	MAMMALIA	ARTIODACTYLA	CAMELIDAE	IND	IND	4	PHA2	CO			100	0	F		I-M	-																					0	-	-	0			31-40
000371	411.13/3	2009	R2.2 NO	5	MAMMALIA	ARTIODACTYLA	CAMELIDAE	IND	IND	4	PHA2	CO			100	0	F		I-M	-																					0	-	-	0			31-40
000372	411.13/4	2009	R2.2 NO	5	MAMMALIA	ARTIODACTYLA	CAMELIDAE	IND	IND	4	PHA2	CO			100	0	F		I-M	-																					0	-	-	0			21-30
000373	411.13/5	2009	R2.2 NO	5	MAMMALIA	ARTIODACTYLA	CAMELIDAE	IND	IND	4	SES	CO			100	0	0		0	-																					0	-	-	0			0-20
000374	411.13/6	2009	R2.2 NO	5	MAMMALIA	ARTIODACTYLA	CAMELIDAE	IND	IND	4	SES	CO			100	0	0		0	-																					0	-	-	0			0-20
000375	411.13/7	2009	R2.2 NO	5	MAMMALIA	ARTIODACTYLA	CAMELIDAE	IND	IND	4	SES	CO			100	0	0		0	-																					0	-	-	0			0-20
000376	411.13/8	2009	R2.2 NO	5	MAMMALIA	ARTIODACTYLA	CAMELIDAE	IND	IND	4	SES	CO			100	0	0		0	-																					0	-	-	0			0-20
000377	411.13/9	2009	R2.2 NO	5	IND	IND	IND	IND	IND	4	LBN	SH	FR		10	0	0			E	S	G				64															0	-	-	0			61-70
000378	411.13/10	2009	R2.2 NO	5	MAMMALIA	ARTIODACTYLA	CAMELIDAE	IND	IND	4	AST	CO			100	I	0		0	-																					0	-	-	0	RO		31-40
000379	411.13/11	2009	R2.2 NO	5	IND	IND	IND	IND	IND	3-4	LBN	SH	FR		10	0	0			INDET																					0	-	-	0			?
000380	411.3/12	2009	R2.2 NO	5	IND	IND	IND	IND	IND	3-4	LBN	SH	FR		20	0	0			E	S	?				74															0	-	-	0			71-80
000381	411.3	2009	R2.2 NO	5	IND	IND	IND	IND	IND	3-4	LBN	SH	FR		20	0	0			INDET																					0	-	-	0			31-40
000382	411.3	2009	R2.2 NO	5	IND	IND	IND	IND	IND	3-4	LBN	SH	FR		20	0	0			INDET																					0	-	-	0			41-50
000383	411.3	2009	R2.2 NO	5	IND	IND	IND	IND	IND	3-4	LBN	SH	FR		30	0	0			INDET																					0	-	-	0			41-50
000384	411.3	2009	R2.2 NO	5	IND	IND	IND	IND	IND	9	NID				0	0	0			INDET																					0	-	-	0			21-30
000385	411.3	2009	R2.2 NO	5	IND	IND	IND	IND	IND	9	NID				0	0	0			INDET																					0	-	-	0			21-30
000386	411.3	2009	R2.2 NO	5	IND	IND	IND	IND	IND	9	NID				0	0	0			INDET																					0	-	-	0			21-30
000387	411.3	2009	R2.2 NO	5	IND	IND	IND	IND	IND	9	NID				0	0	0			INDET																					0	-	-	0			21-30
000405	2.1	1991	R2.2 SO E1	2	MAMMALIA	ARTIODACTYLA	CAMELIDAE	LAMA	IND	4	PHA2	CO			90	0	F		I-M	-																					0	-	-	1	RO	ER	31-40
000423	1.1	1991	R2.2 SO	5	IND	IND	IND	IND	IND	9	NID				0	0	0			INDET																					0	-	-	0			21-30
000424	1.2	1991	R2.2 SO	5	IND	IND	IND	IND	IND	9	CRA	FR			10	A	0			INDET																					0	-	-	0			0-20
000425	1.3	1991	R2.2 SO	5	IND	IND	IND	IND	IND	9	NID				0	0	0			INDET																					0	-	-	0			0-20
000426	7.1	1991	R2.2 SO	7	IND	IND	IND	IND	IND	3-4	SCPB	FR			10	0	0			INDET																					0	-	-	0			31-40
000427	11.3	1991	R2.2 SO	L2	MAMMALIA	ARTIODACTYLA	IND	IND	IND	4	VOM	FR	AN		50	A	0			INDET																					0	-	-	0			71-80
000428	11.8	1991	R2.2 SO	L2	MAMMALIA	ARTIODACTYLA	CAMELIDAE	IND	IND	4	CRA	FR	LA		10	A (I)	0	0	0	INDET																					0	-	-	0			31-40
000429	11.9	1991	R2.2 SO	L2	MAMMALIA	ARTIODACTYLA	CAMELIDAE	IND	IND	4	SES	CO			100	0	0		0	-																					0	-	-	0			0-20
000430	1	1991	R2.2 SO	L2	MAMMALIA	ARTIODACTYLA	CAMELIDAE	LAMA	GLAMA	4	PHA1	CO			100	0	F		I-M	-																					0	-	-	0			71-80
000431	2	1991	R2.2 SO	L2	MAMMALIA	ARTIODACTYLA	CAMELIDAE	IND	IND	4	SCPB	CO			100	D	0		0	E	S	?				145															0	-	-	0			141-150
000432	10	1991	R2.2 SO	L2	IND	IND	IND	IND	IND	3-4	LBN	SH	FR		10	0	0			INDET																					0	-	-	0			31-40
000433	11	1991	R2.2 SO	L2	IND	IND	IND	IND	IND	3-4	LBN	SH	FR		30	0	0			E	S	N				18															0	-	-	0			0-20
000434	12	1991	R2.2 SO	L2	IND	IND	IND	IND	IND	9	AXL				0	0	0			INDET																					0	-	-	0			21-30
000435	13	1991	R2.2 SO	L2	IND	IND	IND	IND	IND	9	LBN	SH	FR		20	0	0			E	S	N				22															0	-	-	0			21-30
000436	15	1991	R2.2 SO	L2	IND	IND	IND	IND	IND	9	LBN	SH	FR		10	0	0			INDET																					0	-	-	0			0-20
000437	16	1991	R2.2 SO	L2	IND	IND	IND	IND	IND	9	LBN	SH	FR		20	0	0			E	S	N				14															3	-	-	0			0-20
000438	17	1991	R2.2 SO	L2	IND	IND	IND	IND	IND	9	CRA	FR			10	A	0			INDET																					0	-	-	0			0-20
000439	18	1991	R2.2 SO	L2	IND	IND	IND	IND	IND	9	CRA	FR			10	A	0			INDET																					0	-	-	0			0-20
000440	19	1991	R2.2 SO	L2	IND	IND	IND	IND	IND	9	NID				0	0	0			INDET																					0	-	-	0			0-20
000441	20	1991	R2.2 SO	L2	IND	IND	IND	IND	IND	9	NID				0	0	0			INDET																					0	-	-	0			0-20
000442	24	1991	R2.2 SO	L2	IND	IND	IND	IND	IND	9	LAS				0	0	0			INDET																					0	-	-	0			0-20
000443	9	1991	R2.2	6	MAMMALIA	ARTIODACTYLA	CAMELIDAE	IND	IND	4	PEL	MI	AN		20	D	0		0	INDET																					0	-	-	2			111-120
000444	2	1991	R2.2	6	MAMMALIA	ARTIODACTYLA	CAMELIDAE	IND	IND	4	CUB	CO			90	D	0		0	-																					0	-	-	3		ER	31-40
000445	7	1991	R2.2	6	MAMMALIA	ARTIODACTYLA	IND	IND	IND	4	RIB	SH	FR		10	0	0			INDET																					0	-	-	0			51-60
000446	3	1991	R2.2	6	IND	IND	IND	IND	IND	4	RIB	SH	FR		10	0	0			INDET																					3	-	-	0			31-40
000447	5	1991	R2.2	6	MAMMALIA	ARTIODACTYLA	CAMELIDAE	VICUGNA	VICUGNA	4	PHA1	CO			100	0	F		I-M	-																					0	-	-	2			61-70
000448	6	1991	R2.2	6	MAMMALIA	ARTIODACTYLA	CAMELIDAE	VICUGNA	VICUGNA	4	PHA2	CO			100	0	F		I-M	-																					0	-	-	0			21-30
000449	11	1991	R2.2	6	IND	IND	IND	IND	IND	9	NID				0	0	0			INDET																					0	-	-	0			41-50
000450	14	1991	R2.2	6	IND	IND	IND	IND	IND	9	NID				0	0	0			INDET																					0	-	-	0			21-30
000451	13	1991	R2.2	6	IND	IND	IND	IND	IND	9	NID				0	0	0			INDET																					0	-	-	0			31-40
000452	12	1991	R2.2	6	IND	IND	IND	IND	IND	9	NID				0	0	0			INDET																					0	-	-	0			21-30
000453	10	1991	R2.2	6	IND	IND	IND	IND	IND	3-4	LBN	SH	FR		10	0	0			L	S	G				52															0	-	-	0			51-60
000454	23	1991	R2 SO	7	MAMMALIA	ARTIODACTYLA	CAMELIDAE	IND	IND	4	MET	SH	AN		20	0	3+4:F, DS:0		Y-M	L	S	G	E	S	?	87															0	-	-	0			81-90
000455	24	1991	R2 SO	7	MAMMALIA	ARTIODACTYLA	CAMELIDAE	IND	IND	4	PHA1	SH	AN		30	0	A		P-Y	L	S	N				36															2	-	-	0			31-40
000456	29	1991	R2 SO	7	IND	IND	IND	IND	IND	3-4	LBN	SH	FR		20	0	0			L	S	N				91															0	-	-	0			91-100
000457	30	1991	R2 SO	7	IND	IND	IND	IND	IND	4	LBN	SH	FR		40	0	0			E	S	N				48															0	-	-	0			41-50
000458	1	1991	R2 SO	7	MAMMALIA	ARTIODACTYLA	CAMELIDAE	IND	IND	4	TIB	SH	PO		10	I	PX:0, DS:F		I-M	E	S	N				58															0	-	-	0			51-60
000459	12	1991	R2 SO	7	MAMMALIA	ARTIODACTYLA	CAMELIDAE	IND	IND	4	PHA1	SH+DS			90	0	A		P-Y	-																					0	-	-	0			61-70
000460	19	1991	R2 SO	7	IND	IND	IND	IND	IND	9	NID				0	0	0			INDET																					3	-	-	0			21-30
000461	31	1991	R2 SO	7	IND	IND	IND	IND	IND	9	LBN	SH	FR		50	0	0			E	S	N				39															0	-	-	0			31-40
000462	37	1991	R2 SO	7	IND	IND	IND	IND	IND	3-4	ATS				0	0	0			INDET																					0	-	-	0			31-40
000463	14	1991	R2 SO	7	IND	IND	IND	IND	IND	3-4	LBN	SH	FR		10	0	0			L	S	N				82															0	-	-	0			81-90
000464	14	1991	R2 SO	7	MAMMALIA	ARTIODACTYLA	CAMELIDAE	IND	IND	4	HUM	SH	ME		20	I	0		0	E	S	G				94															0	-	-	0			91-100
000465	16	1991	R2 SO	7	MAMMALIA	ARTIODACTYLA	CAMELIDAE	IND	IND	4	HUM	DS	ME		10	I	PX:0, DS:F		Y-M	E	S	N				59															0	-	-	0			51-60
000466	15	1991	R2 SO	7	MAMMALIA	ARTIODACTYLA	CAMELIDAE	IND	IND	4	MET	DS			10	0	3+4:0, DS:N		P-I	-																					0	-	-	0			21-30
000467	17	1991	R2 SO	7	MAMMALIA	ARTIODACTYLA	CAMELIDAE	LAMA	GLAMA	4	TIB	PX+SH			20	D	PX:F, DS:0		M	E	S	C				88				CO	C	LPC	S	P							0	-	-	1			81-90
000468	18	1991	R2 SO	7	MAMMALIA	ARTIODACTYLA	IND	IND	IND	4	SES	CO			100	0	0			-																					0	-	-	0	RO		0-20
000469	1	1991	R2 SO	7	MAMMALIA	ARTIODACTYLA	CAMELIDAE	IND	IND	4	RIBP	SH			20	I	0		0	INDET																					0	-	-	1			131-140
000470	2	1991	R2 SO	7	MAMMALIA	ARTIODACTYLA	IND	IND	IND	4	RIBP	SH			30	D	0			INDET																					0	-	B1	2			101-110
000471	3	1991	R2 SO	7	MAMMALIA	ARTIODACTYLA	CAMELIDAE	IND	IND	4	RUL	SH	ME		30	D	0		0	L	S	?	E	S	G	107				NE	A			U							0	-	-	0			101-110
000472	6	1991	R2 SO	7	MAMMALIA	ARTIODACTYLA	IND	IND	IND	4	RIBP	SH	FR		20	0	0			INDET																					0	-	-	0			131-140
000473	7	1991	R2 SO	7	IND	IND	IND	IND	IND	4	CON	FR			70	0	0			INDET																					0	-	-	0			21-30
000474	8	1991	R2 SO	7	MAMMALIA	ARTIODACTYLA	CAMELIDAE	IND	IND	4	OCC	FR			50	A	0	0	0	INDET																					0	-	-	0	CA, CR, PU		41-50
000475	1	1991	R2 SO	7	MAMMALIA	ARTIODACTYLA	CAMELIDAE	IND	IND	4	SCP	FR	PO		20	D	0		0	INDET																					0	-	-	0			101-110
000476	33	1991	R2 SO	7	IND	IND	IND	IND	IND	3-4	TIB	SH	FR		10	0	0			L	S	N				57															0	-	-	2			51-60
000477	34	1991	R2 SO	7	IND	IND	IND	IND	IND	9	CRA	FR			10	A	0			INDET																					0	-	-	0			0-20
000478	25	1991	R2 SO	7	MAMMALIA	ARTIODACTYLA	CAMELIDAE	IND	IND	4	SCP	FR	PO		20	I	0		0	INDET																					0	-	-	0			131-140
000479	26	1991	R2 SO	7	MAMMALIA	ARTIODACTYLA	CAMELIDAE	IND	IND	4	SES	CO			100	0	0		0	-																					0	-	-	0			0-20
000480	27	1991	R2 SO	7	MAMMALIA	ARTIODACTYLA	CAMELIDAE	IND	IND	4	SES	CO			100	0	0		0	-																					0	-	-	0			0-20
000481	9	1991	R2 SO	7	MAMMALIA	ARTIODACTYLA	CAMELIDAE	IND	IND	4	RUL	PX+SH			20	I	PX:F, DS:0		M	E	S	G				65															0	-	-	0			61-70
000482	10	1991	R2 SO	7	MAMMALIA	ARTIODACTYLA	IND	IND	IND	4	RUL	SH	AN		10	0	PX:0, DS:A			E	A	?				42															0	-	-	1		ER	41-50
000483	20	1991	R2 SO	7	MAMMALIA	ARTIODACTYLA	CAMELIDAE	IND	IND	4	SCP	FR	AN		40	D	0		0	INDET										CO	C	OSL	S	P							0	-	-	0	RA	ER	141-150
000484	21	1991	R2 SO	7	MAMMALIA	ARTIODACTYLA	CAMELIDAE	IND	IND	4	RUL	SH	AN		10	I	0		0	E	S	N				43															0	-	-	0			41-50
000485	32	1991	R2 SO	7	MAMMALIA	ARTIODACTYLA	CAMELIDAE	IND	IND	4	RUL	SH	PO		10	D	R+U:F, PX:0, DS:0		P-M	E	S	G				48															0	-	-	2			41-50
000486	35	1991	R2 SO	7	MAMMALIA	ARTIODACTYLA	CAMELIDAE	IND	IND	4	FEM	SH	PO/ME		10	D	0		0	E	S	N				94															0	-	-	0			91-100
000487	36	1991	R2 SO	7	MAMMALIA	ARTIODACTYLA	CAMELIDAE	IND	IND	4	MET	SH	PO		20	0	3+4:F, DS:0		Y-M	L	S	N				68															0	-	-	1			61-70
000488	37	1991	R2 SO	7	IND	IND	IND	IND	IND	4	LBN	SH	FR		20	0	0			L	S	N				88															0	-	-	4			81-90
000489	38	1991	R2 SO	7	IND	IND	IND	IND	IND	4	LBN	SH	FR		20	0	0			L	S	?				63															0	-	-	0	RA		61-70
000490	39	1991	R2 SO	7	IND	IND	IND	IND	IND	4	LBN	SH	FR		20	0	0			L	S	N				58															0	-	-	0			51-60
000491	40	1991	R2 SO	7	IND	IND	IND	IND	IND	9	LBN	SH	FR		30	0	0			E	S	G				44															0	-	-	0	CA, RO		41-50
000492	41	1991	R2 SO	7	IND	IND	IND	IND	IND	3-4	LBN	SH	FR		20	0	0			E	S	N				41															0	-	-	4			41-50
000493	42	1991	R2 SO	7	IND	IND	IND	IND	IND	3-4	LBN	SH	FR		20	0	0			E	S	?				37															0	-	-	0	RA		31-40
000494	43	1991	R2 SO	7	IND	IND	IND	IND	IND	3-4	AISC	FR			10	0	0			INDET																					3	-	-	0			21-30
000495	44	1991	R2 SO	7	IND	IND	IND	IND	IND	9	RIB	SH	FR		10	0	0			INDET																					3	-	-	0			21-30
000496	45	1991	R2 SO	7	IND	IND	IND	IND	IND	9	NID				0	0	0			INDET																					3	-	-	0			21-30
000497	2	1991	R2.2 SO	8	MAMMALIA	ARTIODACTYLA	CAMELIDAE	IND	IND	4	RUL	MI	ME		40	D	R+U:F, PX:0, DS:0		P-M	L	S	G				199				HP	C			P							0	-	-	0			191-200
000498	3	1991	R2.2 SO	8	MAMMALIA	ARTIODACTYLA	CAMELIDAE	IND	IND	4	RUL	SH	LA		20	D	R+U:F, PX:0, DS:0		P-M	L	S	G				83															0	-	-	0			81-90
000499	12	1991	R2.2 SO	8	MAMMALIA	ARTIODACTYLA	CAMELIDAE	VICUGNA	VICUGNA	4	PHA1	PX+SH			30	0	F		I-M	E	S	G				41															0	-	-	0			41-50
000500	14	1991	R2.2 SO	8	MAMMALIA	ARTIODACTYLA	CAMELIDAE	LAMA	GLAMA	4	LUN	CO			100	D	0		0	-																					0	-	-	0			21-30
000501	15	1991	R2.2 SO	8	MAMMALIA	ARTIODACTYLA	CAMELIDAE	IND	IND	4	MET	SH	AN		30	0	3+4:F, DS:0		Y-M	L	S	G				78															0	-	-	0			71-80
000502	13	1991	R2.2 SO	8	MAMMALIA	ARTIODACTYLA	CAMELIDAE	IND	IND	4	RUL	FR	LA		10	D	R+U:F, PX:0, DS:0		P-M	L	S	N				61															0	-	-	0			61-70
000503	16	1991	R2.2 SO	8	MAMMALIA	ARTIODACTYLA	IND	IND	IND	4	RUL	SH	FR		20	0	0			E	S	G				63															0	-	-	0			61-70
000504	4	1991	R2.2 SO	8	MAMMALIA	ARTIODACTYLA	CAMELIDAE	IND	IND	4	RUL	SH	LA		10	D	R+U:F, PX:0, DS:0		P-M	E	S	G				53				CO	C	TSC	S	N							0	-	-	1			51-60
000505	17	1991	R2.2 SO	8	MAMMALIA	ARTIODACTYLA	CAMELIDAE	IND	IND	4	FEM	SH	PO		10	D	0		0	E	S	G				51															0	-	-	0			51-60
000506	7	1991	R2.2 SO	9	IND	IND	IND	IND	IND	9	NID				0	0	0			INDET																					3	-	-	0			0-20
000507	3	1991	R2.2 SO	9	IND	IND	IND	IND	IND	9	NID				0	0	0			INDET																					2	-	-	0			21-30
000508	6	1991	R2.2 SO	9	IND	IND	IND	IND	IND	9	NID				0	0	0			INDET																					2	-	-	0			0-20
000509	5	1991	R2.2 SO	9	IND	IND	IND	IND	IND	9	NID				0	0	0			INDET																					2	-	-	0			?
000510	2	1991	R2.2 SO	9	IND	IND	IND	IND	IND	9	NID				0	0	0			INDET																					3	-	-	0			41-50
000511	1	1991	R2.2 SO	9	IND	IND	IND	IND	IND	9	RIB	SH	FR		20	0	0			INDET										CO	C	TSL	S								2	-	-	0			41-50
000512	19	1991	R2.2 SO	9	MAMMALIA	ARTIODACTYLA	CAMELIDAE	IND	IND	4	MET	SH	AN		10	0	3+4:0, DS:0		0	E	S	N				45															0	-	-	0			41-50
000513	5	1991	R2.2 SO	9	MAMMALIA	ARTIODACTYLA	IND	IND	IND	4	RUL	SH	PO		10	0	0			E	S	G				38															3	-	-	0			31-40
000514	2	1991	R2.2 SO	9	MAMMALIA	ARTIODACTYLA	IND	IND	IND	4	RUL	SH	PO		10	0	0			E	S	G				57															2	-	-	0			51-60
000515	18	1991	R2.2 SO	9	IND	IND	IND	IND	IND	4	LBN	SH	FR		40	0	0			E	S	G				46															2	-	-	0			41-50
000516	7	1991	R2.2 SO	9	MAMMALIA	ARTIODACTYLA	CAMELIDAE	IND	IND	4	RIB	SH	FR		30	0	0		0	INDET										CO	A	TSC	A								0	-	-	0			121-130
000517	10	1991	R2.2 SO	9	IND	IND	IND	IND	IND	9	NID				0	0	0			INDET																					3	-	-	0			21-30
000518	14	1991	R2.2 SO	9	IND	IND	IND	IND	IND	9	NID				0	0	0			INDET																					3	-	-	0			0-20
000519	16	1991	R2.2 SO	9	IND	IND	IND	IND	IND	9	NID				0	0	0			INDET																					3	-	-	0			0-20
000520	15	1991	R2.2 SO	9	IND	IND	IND	IND	IND	9	NID				0	0	0			INDET																					0	-	-	0			0-20
000521	11	1991	R2.2 SO	9	IND	IND	IND	IND	IND	9	NID				0	0	0			INDET																					3	-	-	0			31-40
000522	13	1991	R2.2 SO	9	IND	IND	IND	IND	IND	9	NID				0	0	0			INDET																					3	-	-	0			21-30
000523	12	1991	R2.2 SO	9	IND	IND	IND	IND	IND	9	NID				0	0	0			INDET																					2	-	-	0			0-20
000524	17	1991	R2.2 SO	9	IND	IND	IND	IND	IND	9	NID				0	0	0			INDET																					3	-	-	0			0-20
000525	9	1991	R2.2 SO	9	IND	IND	IND	IND	IND	9	NID				0	0	0			INDET																					3	-	-	0			21-30
000526	8	1991	R2.2 SO	9	IND	IND	IND	IND	IND	9	NID				0	0	0			INDET																					3	-	-	0			21-30
000527	1	1991	R2.2 SO	9	MAMMALIA	ARTIODACTYLA	CAMELIDAE	IND	IND	4	CAL	CO			100	D	N		P-Y	-																					0	-	-	2			71-80
001035	79 (88.79)	1989	R3.1 N1 (este)	4	MAMMALIA	ARTIODACTYLA	CAMELIDAE	IND	IND	4	HUM	SH	LA		30	I	0		0	E	S	G				115															0			0			111-120
001036	1 (88.74)	1989	R3.1 N1 (este)	4	IND	IND	IND	IND	IND	4	LBN	SH	FR		40	0	0			E	S	G				69															0			0			61-70
001037	88.1	1989	R3.1 N1 (este)	4	IND	IND	IND	IND	IND	9	LBN	SH	FR		10	0	0			INDET																					0			0			21-30
001038	88.2	1989	R3.1 N1 (este)	4	IND	IND	IND	IND	IND	9	LBN	SH	FR		10	0	0			INDET																					0			0			0-20
001044	91.73 (1)	1989	R3.1 N1 (este)	5	IND	IND	IND	IND	IND	3-4	LBN	SH	FR		30	0	0			INDET																					2			0			21-30
001045	91.73 (2)	1989	R3.1 N1 (este)	5	IND	IND	IND	IND	IND	9	NID				0	0	0			INDET																					0			0			21-30
001046	91.96	1989	R3.1 N1 (este)	5	IND	IND	IND	IND	IND	3-4	LBN	SH	FR		40	0	0			E	S	G				28															0			0			21-30
001047	91.143	1989	R3.1 N1 (este)	5	MAMMALIA	ARTIODACTYLA	IND	IND	IND	3-4	MET	SH	AN		10	0	3+4:F, DS:0			E	S	?				45															0			0			41-50
001048	91.108	1989	R3.1 N1 (este)	5	IND	IND	IND	IND	IND	3-4	LBN	SH	FR		30	0	0			E	S	?				53															0			2			51-60
001049	91.127 (1)	1989	R3.1 N1 (este)	5	IND	IND	IND	IND	IND	4	LBN	SH	FR		40	0	0			E	S	G				107	20	1/0	1/0	NE	A			U							0			0			101-110
001050	91.127 (2)	1989	R3.1 N1 (este)	5	MAMMALIA	ARTIODACTYLA	CAMELIDAE	LAMA	IND	4	MAG	CO			100	D	0		0	-																					0			0			21-30
001051	91.153	1989	R3.1 N1 (este)	5	IND	IND	IND	IND	IND	3-4	LBN	SH	FR		10	0	0			L	S	N				70															0			4			71-80
001052	91.151	1989	R3.1 N1 (este)	5	MAMMALIA	ARTIODACTYLA	CAMELIDAE	IND	IND	4	HUM	SH+DS	ME		10	D	PX:0, DS:F		Y-M	E	S	G				65				CO	C	OPC	P	P							0			0			61-70
001053	91.154	1989	R3.1 N1 (este)	5	MAMMALIA	ARTIODACTYLA	CAMELIDAE	IND	IND	4	MET	SH	PO		20	0	3+4:F, DS:0		Y-M	E	S	G				101			1/0												0			2			101-110
001054	91.149	1989	R3.1 N1 (este)	5	IND	IND	IND	IND	IND	4	LBN	SH	FR		30	0	0			E	S	G				64															0			2			61-70
001055	91.148	1989	R3.1 N1 (este)	5	MAMMALIA	ARTIODACTYLA	IND	IND	IND	4	RIBP	SH	FR		30	0	0			INDET																					0			1			151-160
001056	91.169	1989	R3.1 N1 (este)	5	IND	IND	IND	IND	IND	3-4	LBN	SH	FR		20	0	0			INDET																					0			2			41-50
001057	91.164	1989	R3.1 N1 (este)	5	IND	IND	IND	IND	IND	3-4	ATS	FR			0	0	0			INDET																					3			0			21-30
001058	91.165 (1)	1989	R3.1 N1 (este)	5	MAMMALIA	ARTIODACTYLA	CAMELIDAE	VICUGNA	VICUGNA	4	PHA1	CO			100	0	F		I-M	-																					0			2			61-70
001059	91.165 (2)	1989	R3.1 N1 (este)	5	IND	IND	IND	IND	IND	3-4	LBN	SH	FR		20	0	0			INDET										NE	C			P							0			2			101-110
001060	91.165 (3)	1989	R3.1 N1 (este)	5	IND	IND	IND	IND	IND	3-4	LBN	SH	FR		20	0	0			E	S	G				49															0			0			41-50
001061	91.173 (1)	1989	R3.1 N1 (este)	5	IND	IND	IND	IND	IND	3-4	LBN	SH	FR		20	0	0			L	S	G				53															0			0			51-60
001062	91.173 (2)	1989	R3.1 N1 (este)	5	IND	IND	IND	IND	IND	9	LBN	SH	FR		10	0	0			E	S	?				42															0			2			41-50
001063	91.173 (3)	1989	R3.1 N1 (este)	5	IND	IND	IND	IND	IND	9	LBN	SH	FR		10	0	0			INDET																					0			2			41-50
001064	91 GRAL (1)	1989	R3.1 N1 (este)	5	MAMMALIA	ARTIODACTYLA	CAMELIDAE	IND	IND	4	MET	SH+DS	FR		10	0	3+4:F, DS:F		I-M	T	A	N				49															0			0			41-50
001065	91.6 (2)	1989	R3.1 N1 (este)	5	MAMMALIA	ARTIODACTYLA	CAMELIDAE	IND	IND	4	MET	SH	PO		10	0	3+4:F, DS:0		Y-M	INDET																					3			0			41-50
001066	91.5 (3)	1989	R3.1 N1 (este)	5	MAMMALIA	ARTIODACTYLA	IND	IND	IND	3-4	HUM	DS			10	I	0			INDET																					0			0			21-30
001067	91.2 (4)	1989	R3.1 N1 (este)	5	MAMMALIA	ARTIODACTYLA	IND	IND	IND	4	CAU	CO			100	A	F			-																					0			0			0-20
001068	91.1 (5)	1989	R3.1 N1 (este)	5	MAMMALIA	ARTIODACTYLA	CAMELIDAE	IND	IND	4	CRA	FR	PO		10	D	0	0	0	INDET																					0			0			31-40
001069	91.4 (6)	1989	R3.1 N1 (este)	5	MAMMALIA	ARTIODACTYLA	CAMELIDAE	IND	IND	4	NAV	CO			100	I	0		0	-																					3			0			21-30
001070	91.3 (7)	1989	R3.1 N1 (este)	5	MAMMALIA	ARTIODACTYLA	CAMELIDAE	IND	IND	4	UNC	CO			100	D	0		0	-																					0			0		ER	21-30
001071	91.11 (8)	1989	R3.1 N1 (este)	5	IND	IND	IND	IND	IND	3-4	AXL	FR			0	0	0			INDET																					0			0			41-50
001072	91.13 (9)	1989	R3.1 N1 (este)	5	IND	IND	IND	IND	IND	3-4	LBN	SH	FR		30	0	0			INDET																					0			0			31-40
001073	91.15 (10)	1989	R3.1 N1 (este)	5	IND	IND	IND	IND	IND	9	LBN	SH	FR		20	0	0			INDET																					0			0			31-40
001074	91.16 (11)	1989	R3.1 N1 (este)	5	IND	IND	IND	IND	IND	4	LBN	SH	FR		20	0	0			E	S	N				31															0			0			31-40
001075	91.19 (12)	1989	R3.1 N1 (este)	5	IND	IND	IND	IND	IND	9	LBN	SH	FR		40	0	0			INDET																					0			0			41-50
001076	91.30 (13)	1989	R3.1 N1 (este)	5	IND	IND	IND	IND	IND	3-4	LBN	SH	FR		10	0	0			E	S	G				26															0			0			21-30
001077	91.32 (14)	1989	R3.1 N1 (este)	5	IND	IND	IND	IND	IND	3-4	LBN	SH	FR		20	0	0			INDET																					0			0			21-30
001078	91.7 (15)	1989	R3.1 N1 (este)	5	IND	IND	IND	IND	IND	3-4	LBN	SH	FR		20	0	0			E	S	?				58															0			1			51-60
001079	91.18 (16)	1989	R3.1 N1 (este)	5	IND	IND	IND	IND	IND	4	LBN	SH	FR		20	0	0			INDET																					0			0			21-30
001080	91.39 (18)	1989	R3.1 N1 (este)	5	IND	IND	IND	IND	IND	9	LBN	SH	FR		20	0	0			INDET																					0			2			31-40
001081	91.10 (19)	1989	R3.1 N1 (este)	5	IND	IND	IND	IND	IND	4	LBN	SH	FR		20	0	0			L	S	N				44		1/0		NE	V			P							0			0			41-50
001082	91.21 (20)	1989	R3.1 N1 (este)	5	IND	IND	IND	IND	IND	3-4	LBN	SH	FR		20	0	0			INDET										NE	A			U							0			0			21-30
001083	91.25 (21)	1989	R3.1 N1 (este)	5	IND	IND	IND	IND	IND	9	LBN	SH	FR		20	0	0			L	S	G				26															0			0			21-30
001084	91.26 (22)	1989	R3.1 N1 (este)	5	IND	IND	IND	IND	IND	9	LBN	SH	FR		20	0	0			INDET																					0			0			21-30
001085	91.22 (23)	1989	R3.1 N1 (este)	5	IND	IND	IND	IND	IND	3-4	LBN	SH	FR		20	0	0			L	S	N				24															3			0			21-30
001086	91.23 (24)	1989	R3.1 N1 (este)	5	IND	IND	IND	IND	IND	3-4	LBN	SH	FR		10	0	0			INDET																					3			0			21-30
001087	91.24 (25)	1989	R3.1 N1 (este)	5	IND	IND	IND	IND	IND	3-4	LBN	SH	FR		10	0	0			L	S	N				25															3			0			21-30
001088	91.28 (26)	1989	R3.1 N1 (este)	5	IND	IND	IND	IND	IND	9	AXL	FR			0	0	0			INDET																					3			0			21-30
001089	91.31 (27)	1989	R3.1 N1 (este)	5	IND	IND	IND	IND	IND	9	AXL	FR			0	0	0			INDET																					3			0			0-20
001090	91.35 (28)	1989	R3.1 N1 (este)	5	IND	IND	IND	IND	IND	9	NID				0	0	0			INDET																					3			0			0-20
001091	91.40 (29)	1989	R3.1 N1 (este)	5	IND	IND	IND	IND	IND	9	AXL	FR			0	0	0			INDET																					3			0			21-30
001092	91.9 (30)	1989	R3.1 N1 (este)	5	IND	IND	IND	IND	IND	3-4	LBN	SH	FR		10	0	0			L	S	?				65															0			0			61-40
001093	91.12 (31)	1989	R3.1 N1 (este)	5	IND	IND	IND	IND	IND	9	LBN	SH	FR		10	0	0			E	S	N				41		1/0		NE	A			U							0			0			41-50
001094	91.20 (32)	1989	R3.1 N1 (este)	5	MAMMALIA	ARTIODACTYLA	IND	IND	IND	3-4	MET	SH	PO		10	0	0			INDET																					0			2			31-40
001095	91.33 (33)	1989	R3.1 N1 (este)	5	IND	IND	IND	IND	IND	9	AXL	FR			0	0	0			INDET																					0			0			31-40
001096	91.8 (34)	1989	R3.1 N1 (este)	5	IND	IND	IND	IND	IND	3-4	LBN	SH	FR		10	0	0			L	S	G				68															0			3			61-70
001097	91.17 (35)	1989	R3.1 N1 (este)	5	IND	IND	IND	IND	IND	9	LBN	SH	FR		20	0	0			INDET																					0			3			21-30
001098	91.27 (36)	1989	R3.1 N1 (este)	5	IND	IND	IND	IND	IND	9	LBN	SH	FR		10	0	0			INDET																					0			3			31-40
001099	91.36 (37)	1989	R3.1 N1 (este)	5	IND	IND	IND	IND	IND	9	NID				0	0	0			INDET																					0			3			0-20
001100	91.34 (38)	1989	R3.1 N1 (este)	5	IND	IND	IND	IND	IND	9	NID				0	0	0			INDET																					0			0			0-20
001101	9	1989	R3.1 N1 (este)	6	IND	IND	IND	IND	IND	9	NID				0	0	0			INDET																					3			0			0-20
001102	10	1989	R3.1 N1 (este)	6	IND	IND	IND	IND	IND	9	NID				0	0	0			INDET																					3			0			0-20
001103	1	1989	R3.1 N1 (este)	6	MAMMALIA	ARTIODACTYLA	CAMELIDAE	IND	IND	4	CRA	FR	PO		10	D	0	0	0	INDET																					0			0			21-30
001104	2	1989	R3.1 N1 (este)	6	IND	IND	IND	IND	IND	3-4	LBN	SH	FR		30	0	0			E	S	G				53															0			0			51-60
001105	1	1989	R3.1 N1 (este)	6	MAMMALIA	ARTIODACTYLA	CAMELIDAE	IND	IND	4	RIB	SH	FR		20	0	0		0	INDET																					0			1			81-90
001106	3	1989	R3.1 N1 (este)	6	IND	IND	IND	IND	IND	9	NID				0	0	0			INDET																					3			0			0-20
001107	3	1989	R3.1 N1 (este)	6	IND	IND	IND	IND	IND	3-4	NID				0	0	0			INDET																					3			0			31-40
001108	6	1989	R3.1 N1 (este)	6	IND	IND	IND	IND	IND	9	NID				0	0	0			INDET																					3			0			0-20
001109	2	1989	R3.1 N1 (este)	6	IND	IND	IND	IND	IND	3-4	CRA	FR			10	0	0	0		INDET																					0			1			21-30
001110	5	1989	R3.1 N1 (este)	6	IND	IND	IND	IND	IND	9	NID				0	0	0			INDET																					3			0			21-30
001111	4	1989	R3.1 N1 (este)	6	IND	IND	IND	IND	IND	9	RIB	SH	FR		10	0	0			INDET																					3			0			31-40
001112	1	1989	R3.1 N1 (este)	6	MAMMALIA	ARTIODACTYLA	CAMELIDAE	IND	IND	4	MET	DS			10	0	3+4:0, DS:N		P-I	-																					0			0			0-20
001113	5	1989	R3.1 N1 (este)	6	IND	IND	IND	IND	IND	9	NID				0	0	0			INDET																					3			0			21-30
001114	3	1989	R3.1 N1 (este)	6	IND	IND	IND	IND	IND	9	NID				0	0	0			INDET																					3			0			0-20
001115	4	1989	R3.1 N1 (este)	6	IND	IND	IND	IND	IND	3-4	LBN	SH	FR		20	0	0			E	S	G																			0			1			21-30
001116	7	1989	R3.1 N1 (este)	6	MAMMALIA	ARTIODACTYLA	CAMELIDAE	IND	IND	4	TIB	SH	FR		10	I	0		0	E	S	N				41															0			0			41-50
001117	1	1989	R3.1 N1 (este)	6	IND	IND	IND	IND	IND	3-4	LBN	SH	FR		20	0	0			L	S	G				62															0			0			61-70
001118	2	1989	R3.1 N1 (este)	6	IND	IND	IND	IND	IND	3-4	LBN	SH	FR		20	0	0			L	S	G				58															0			0			51-60
001119	1	1989	R3.1 N1 (este)	6	MAMMALIA	ARTIODACTYLA	CAMELIDAE	IND	IND	4	RIB	SH	FR		20	0	0		0	INDET																					0			0			61-70
001120	2	1989	R3.1 N1 (este)	6	MAMMALIA	ARTIODACTYLA	CAMELIDAE	LAMA	GLAMA	4	MCM	PX+SH			20	D	3+4:F, DS:0		Y-M	L	S	G				61															0			0			61-70
001121	3	1989	R3.1 N1 (este)	6	MAMMALIA	ARTIODACTYLA	CAMELIDAE	IND	IND	4	MET	SH	FR		20	0	3+4:F, DS:0		Y-M	INDET																					0			0			81-90
001122	4	1989	R3.1 N1 (este)	6	MAMMALIA	ARTIODACTYLA	CAMELIDAE	IND	IND	4	RUL	DS	ME		10	I	R+U:0, PX:0, DS:F		M	INDET																					0			0			21-30
001123	5	1989	R3.1 N1 (este)	6	MAMMALIA	ARTIODACTYLA	CAMELIDAE	IND	IND	4	STE	FR			10	A	0		0	INDET																					0			0			21-30
001124	6	1989	R3.1 N1 (este)	6	MAMMALIA	ARTIODACTYLA	CAMELIDAE	IND	IND	4	PIS	CO			100	D	0		0	-																					0			0			0-20
001125	8	1989	R3.1 N1 (este)	6	IND	IND	IND	IND	IND	3-4	LBN	SH	FR		10	0	0			E	S	G				55															0			0			51-60
001126	9	1989	R3.1 N1 (este)	6	IND	IND	IND	IND	IND	9	NID				0	0	0			INDET																					0			0			51-60
001127	10	1989	R3.1 N1 (este)	6	IND	IND	IND	IND	IND	3-4	LBN	SH	FR		40	0	0			INDET																					0			0			21-30
001128	11	1989	R3.1 N1 (este)	6	IND	IND	IND	IND	IND	3-4	LBN	SH	FR		40	0	0			E	S	N				29															0			0			21-30
001129	12	1989	R3.1 N1 (este)	6	IND	IND	IND	IND	IND	3-4	LBN	SH	FR		40	0	0			L	S	N				22															0			0			21-30
001130	13	1989	R3.1 N1 (este)	6	IND	IND	IND	IND	IND	9	NID				0	0	0			INDET																					0			0			21-30
001131	14	1989	R3.1 N1 (este)	6	IND	IND	IND	IND	IND	9	NID				0	0	0			INDET																					0			0			0-20
001135	2056	1988	R3.1 N2 (oeste)	7	MAMMALIA	ARTIODACTYLA	IND	IND	IND	4	PHA	SH+DS			30	0	0			INDET																					0			0			31-40
001136	2047	1988	R3.1 N2 (oeste)	7	MAMMALIA	ARTIODACTYLA	IND	IND	IND	4	RIB	SH	FR		30	0	0			INDET																					0			2			111-120
001137	2048	1988	R3.1 N2 (oeste)	7	MAMMALIA	ARTIODACTYLA	CAMELIDAE	LAMA	IND	4	CUB	CO			100	0	0		0	-																					0			0			21-30
001138	2049	1988	R3.1 N2 (oeste)	7	MAMMALIA	ARTIODACTYLA	CAMELIDAE	IND	IND	4	CU3	CO			100	0	0		0	INDET																					0			0			0-20
001139	2052	1988	R3.1 N2 (oeste)	7	IND	IND	IND	IND	IND	3-4	LBN	SH	FR		40	0	0			INDET																					0			4			61-70
001140	2053	1988	R3.1 N2 (oeste)	7	IND	IND	IND	IND	IND	3-4	LBN	SH	FR		30	0	0			INDET																					0			0			31-40
001141	2057	1988	R3.1 N2 (oeste)	7	IND	IND	IND	IND	IND	3-4	LBN	SH	FR		20	0	0			INDET																					0			0			21-30
001142	2060	1988	R3.1 N2 (oeste)	7	IND	IND	IND	IND	IND	3-4	LBN	SH	FR		20	0	0			INDET																					0			0			31-40
001143	2058	1988	R3.1 N2 (oeste)	7	IND	IND	IND	IND	IND	3-4	RIB	SH	FR		10	0	0			INDET																					0			0			21-30
001144	2185	1988	R3.1 N2 (oeste)	8	IND	IND	IND	IND	IND	4	LBN	SH	FR		40	0	0			E	S	G				45															0			0			41-50
001145	2186	1988	R3.1 N2 (oeste)	8	MAMMALIA	ARTIODACTYLA	IND	IND	IND	4	RIB	SH	FR		10	0	0			INDET																					0			0			51-60
001146	2187	1988	R3.1 N2 (oeste)	8	MAMMALIA	ARTIODACTYLA	CAMELIDAE	IND	IND	4	UNC	CO			100	I	0		0	-																					0			0			31-40
001147	1	1988	R3.1 N2 (oeste)	11	MAMMALIA	ARTIODACTYLA	IND	IND	IND	4	RUL	SH	FR		10	0	0			E	S	G				65				NE											0			0			61-70
001182	1	1990	R3.1 S2	5	MAMMALIA	ARTIODACTYLA	CAMELIDAE	IND	IND	4	PEL	FR			20	D	0		0	INDET																					0			1			101-110
001183	3	1991	R3.1 S2	7	IND	IND	IND	IND	IND	9	NID				0	0	0			INDET																					0			0			0-20
001184	2	1991	R3.1 S2	7	MAMMALIA	ARTIODACTYLA	CAMELIDAE	IND	IND	4	SES	CO			100	0	0		0	-																					0			0			0-20
001185	1	1991	R3.1 S2	7	MAMMALIA	ARTIODACTYLA	CAMELIDAE	VICUGNA	VICUGNA	4	PHA1	CO			100	0	F		I-M	-																					0			0			61-70
001186	4	1991	R3.1 S2	7	IND	IND	IND	IND	IND	9	NID				0	0	0			INDET																					2			0			0-20
001187	5	1991	R3.1 S2	7	IND	IND	IND	IND	IND	9	NID				0	0	0			INDET																					0			2		ER	21-30
001188	8	1991	R3.1 S2	7	IND	IND	IND	IND	IND	3-4	LBN	SH	FR		30	0	0			E	S	G				45															0			0			41-50
001189	11	1991	R3.1 S2	7	IND	IND	IND	IND	IND	3-4	LBN	SH	FR		20	0	0			E	S	G				69															2			0			61-70
001190	6	1991	R3.1 S2	7	IND	IND	IND	IND	IND	3-4	LBN	SH	FR		10	0	0			E	S	G				36															0			0			31-40
001191	7	1991	R3.1 S2	7	IND	IND	IND	IND	IND	3-4	LBN	SH	FR		30	0	0			E	S	G				43															0			1			41-50
001192	1	1991	R3.1 S2	7	IND	IND	IND	IND	IND	9	NID				0	0	0			INDET																					0			0			21-30
001193	24	1991	R3.1 S2	7	MAMMALIA	ARTIODACTYLA	CAMELIDAE	VICUGNA	VICUGNA	4	PHA1	CO			100	0	F		I-M	INDET																					0			0			41-50
001194	25	1991	R3.1 S2	7	IND	IND	IND	IND	IND	9	NID				0	0	0			INDET																					0			0			21-30
001195	23	1991	R3.1 S2	7	IND	IND	IND	IND	IND	9	NID				0	0	0			INDET																					0			0			0-20
001224	1 (2153)	1988	R3.1 S1	6	MAMMALIA	ARTIODACTYLA	CAMELIDAE	IND	IND	4	AST	DS			10	D	0		0	INDET																					0			0			21-30
001225	2 (2148)	1988	R3.1 S1	6	MAMMALIA	ARTIODACTYLA	CAMELIDAE	IND	IND	4	MET	SH	PO		10	0	3+4:F, DS:0		Y-M	L	S	N				56															0			3			51-60
001226	3	1988	R3.1 S1	6	IND	IND	IND	IND	IND	3-4	RIB	SH	FR		10	0	0			INDET																					3			0			41-50
001227	4 (2141)	1988	R3.1 S1	6	IND	IND	IND	IND	IND	3-4	RIB	SH	FR		10	0	0			INDET																					0			0			51-60
001228	5 (2154)	1988	R3.1 S1	6	MAMMALIA	ARTIODACTYLA	CAMELIDAE	IND	IND	4	PHA1	SH+DS			20	0	0		0	E	S	C				22															3	AG		0			21-30
001229	6 (2168)	1988	R3.1 S1	6	IND	IND	IND	IND	IND	3-4	POD	FR			0	0	0			INDET																					0			3			0-20
001230	7 (2139)	1988	R3.1 S1	6	MAMMALIA	ARTIODACTYLA	CAMELIDAE	IND	IND	4	NAV	CO			100	D	0		0	-																					0			2			21-30
001231	8 (2138)	1988	R3.1 S1	6	IND	IND	IND	IND	IND	4	LBN	SH	FR		40	0	0			E	S	?				55															1			2			51-60
001232	9 (2140)	1988	R3.1 S1	6	IND	IND	IND	IND	IND	9	NID				0	0	0			INDET																					0			4			51-60
001233	10 (2142)	1988	R3.1 S1	6	IND	IND	IND	IND	IND	4	LBN	SH	FR		30	0	0			INDET																					0			2			31-40
001234	11 (2147)	1988	R3.1 S1	6	MAMMALIA	ARTIODACTYLA	CAMELIDAE	IND	IND	4	MET	SH	FR		20	0	0		0	T	S	N				58															0			2			51-60
001235	12 (2146)	1988	R3.1 S1	6	IND	IND	IND	IND	IND	3-4	LBN	SH	FR		20	0	0			E	S	?				54															0			4			51-60
001236	13 (2145)	1988	R3.1 S1	6	IND	IND	IND	IND	IND	3-4	LBN	SH	FR		30	0	0			INDET																					0			2			41-50
001237	14 (2132)	1988	R3.1 S1	6	IND	IND	IND	IND	IND	3-4	LBN	SH	FR		50	0	0			L	S	?				46															3			0			41-50
001238	15 (2150)	1988	R3.1 S1	6	IND	IND	IND	IND	IND	9	LBN	SH	FR		40	0	0			INDET																					3			0			31-40
001239	16 (2156)	1988	R3.1 S1	6	IND	IND	IND	IND	IND	9	LBN	SH	FR		30	0	0			INDET																					3			0			31-40
001240	17 (2157)	1988	R3.1 S1	6	IND	IND	IND	IND	IND	9	LBN	SH	FR		30	0	0			INDET																					3			0			21-30
001241	18 (2151)	1988	R3.1 S1	6	IND	IND	IND	IND	IND	9	LBN	SH	FR		40	0	0			INDET																					0			3			31-40
001242	19 (2152)	1988	R3.1 S1	6	IND	IND	IND	IND	IND	9	NID				0	0	0			INDET																					0			3			41-50
001243	20 (2161)	1988	R3.1 S1	6	IND	IND	IND	IND	IND	9	NID				0	0	0			INDET																					0			3			21-30
001244	1 (2166)	1988	R3.1 S1	6	IND	IND	IND	IND	IND	9	LBN	SH	FR		40	0	0			L	S	N				23															3			0			21-30
001245	3	1991	R3.1 S1	7	MAMMALIA	ARTIODACTYLA	CAMELIDAE	IND	IND	4	MET	SH	FR		20	0	3+4:F, DS:0		Y-M	L	S	N				75															0			0	RA		71-80
001246	2	1991	R3.1 S1	7	MAMMALIA	ARTIODACTYLA	CAMELIDAE	IND	IND	4	MET	SH	FR		20	0	3+4:F, DS:0		Y-M	E	S	G				89															0			0	RA		81-90
001247	1	1991	R3.1 S1	7	MAMMALIA	ARTIODACTYLA	CAMELIDAE	IND	IND	4	SES	CO			100	0	0		0	-																					0			0			0-20
001248	6	1991	R3.1 S1	7	IND	IND	IND	IND	IND	3-4	LBN	SH	FR		20	0	0			E	S	G				41															2			0			41-50
001249	5	1991	R3.1 S1	7	MAMMALIA	ARTIODACTYLA	CAMELIDAE	IND	IND	4	RUL	SH	FR		10	I	R+U:F, PX:0, DS:0		P-M	INDET																					0			2			41-50
001250	7	1991	R3.1 S1	7	MAMMALIA	ARTIODACTYLA	CAMELIDAE	IND	IND	4	MET	PX+SH	FR		10	0	3+4:F, DS:0		Y-M	INDET																					0			2			41-50
001251	6	1991	R3.1 S1	7	MAMMALIA	ARTIODACTYLA	CAMELIDAE	IND	IND	4	PHA1	SH+DS			30	0	0		0	INDET																					0			1			21-30
001252	8	1991	R3.1 S1	7	IND	IND	IND	IND	IND	9	NID				0	0	0			INDET																					0			0			31-40
001253	9	1991	R3.1 S1	7	IND	IND	IND	IND	IND	9	NID				0	0	0			INDET																					0			0			21-30
001254	10	1991	R3.1 S1	7	IND	IND	IND	IND	IND	9	NID				0	0	0			INDET																					0			3			21-30
001255	1	1991	R3.1 S1	8	MAMMALIA	ARTIODACTYLA	CAMELIDAE	IND	IND	4	PHA2	CO			100	0	N		P-Y	-																					0			0			21-30
001256	2	1991	R3.1 S1	8	MAMMALIA	ARTIODACTYLA	CAMELIDAE	IND	IND	4	CRA	FR			10	D	0	0	0	INDET																					0			4			31-40
001257	3	1991	R3.1 S1	8	IND	IND	IND	IND	IND	4	LBN	SH	FR		20	0	0			L	S	N				55															0			0			51-60
001258	4	1991	R3.1 S1	8	IND	IND	IND	IND	IND	4	LBN	SH	FR		10	0	0			E	S	G	L	S	N	54															0			0			51-60
001259	5	1991	R3.1 S1	8	IND	IND	IND	IND	IND	3-4	MAN	FR	VE		10	A	0			INDET																					3			0			31-40
001260	6	1991	R3.1 S1	8	IND	IND	IND	IND	IND	3-4	MAN	FR	DO/PO		10	A	0			INDET																					3			0			31-40
001261	7	1991	R3.1 S1	8	IND	IND	IND	IND	IND	4	PEL	FR			10	A	0			INDET																					3	AG		0			41-50
001262	8	1991	R3.1 S1	8	IND	IND	IND	IND	IND	3-4	MAN	FR	PO		10	A	0			INDET																					3	AG		0			41-50
001263	9	1991	R3.1 S1	8	IND	IND	IND	IND	IND	4	LBN	SH	FR		30	0	0			E	S	G				37															3			0			31-40
001264	10	1991	R3.1 S1	8	IND	IND	IND	IND	IND	9	AXL	FR			0	0	0			INDET																					3	AG		0			21-30
001265	11	1991	R3.1 S1	8	IND	IND	IND	IND	IND	9	LBN	SH	FR		20	0	0			INDET																					3			0			21-30
001266	12	1991	R3.1 S1	8	IND	IND	IND	IND	IND	3-4	AXL	FR			0	0	0			INDET																					3			0			21-30
001267	13	1991	R3.1 S1	8	IND	IND	IND	IND	IND	9	NID				0	0	0			INDET																					3			0			0-20
001268	1	1991	R3.1 S1	8	MAMMALIA	ARTIODACTYLA	CAMELIDAE	IND	IND	4	AST	CO			100	I	0		0	-																					0			0	RA		41-50
001269	2	1991	R3.1 S1	8	MAMMALIA	ARTIODACTYLA	CAMELIDAE	IND	IND	4	CAL	FR			10	D	0		0	INDET																					0			0			21-30
001270	3	1991	R3.1 S1	8	MAMMALIA	ARTIODACTYLA	CAMELIDAE	IND	IND	4	CAU	CO			100	A	F		0	-																					0			0			0-20
001271	4	1991	R3.1 S1	8	MAMMALIA	ARTIODACTYLA	CAMELIDAE	LAMA	IND	4	PHA2	CO			100	0	F		I-M	-																					0			0			31-40
001272	5	1991	R3.1 S1	8	MAMMALIA	ARTIODACTYLA	CAMELIDAE	LAMA	GLAMA	4	MCM	PX+SH			20	I	3+4:F, DS:0		Y-M	E	A	?				29															0			0			21-30
001273	6	1991	R3.1 S1	8	IND	IND	IND	IND	IND	4	LBN	SH	FR		20	0	0			E	S	N				58															0			0			51-60
001274	7	1991	R3.1 S1	8	IND	IND	IND	IND	IND	3-4	LBN	SH	FR		10	0	0			INDET																					0			0			31-40
001275	8	1991	R3.1 S1	8	IND	IND	IND	IND	IND	9	AXL	FR			0	0	0			INDET																					0			0			21-30
001276	9	1991	R3.1 S1	8	IND	IND	IND	IND	IND	9	LBN	SH	FR		0	0	0			INDET																					0			0			21-30
001277	10	1991	R3.1 S1	8	IND	IND	IND	IND	IND	9	CON	FR			0	0	0			INDET																					0			0			0-20
001278	11	1991	R3.1 S1	8	IND	IND	IND	IND	IND	9	AXL	FR			0	0	0			INDET																					0			0			21-30
001279	12	1991	R3.1 S1	8	IND	IND	IND	IND	IND	9	LBN	SH	FR		10	0	0			INDET																					0			0			0-20
001280	13	1991	R3.1 S1	8	IND	IND	IND	IND	IND	9	NID				0	0	0			INDET																					0			0			0-20
001300	2160	1988	R3.2 N2 (R3 CNE)	6	MAMMALIA	ARTIODACTYLA	CAMELIDAE	IND	IND	4	FEM	PX			10	D	N		P-Y	-																					0			0			31-40
001301	2164	1988	R3.2 N2 (R3 CNE)	6	IND	IND	IND	IND	IND	9	NID				0	0	0			INDET										NE											0			0			41-50
001302	2165	1988	R3.2 N2 (R3 CNE)	6	IND	IND	IND	IND	IND	9	NID				0	0	0			INDET																					0			3			31-40
001303	2161	1988	R3.2 N2 (R3 CNE)	6	IND	IND	IND	IND	IND	9	NID				0	0	0			INDET																					0			2			21-30
001304	2162	1988	R3.2 N2 (R3 CNE)	6	IND	IND	IND	IND	IND	9	NID				0	0	0			INDET																					0			2			41-50
001305	2163	1988	R3.2 N2 (R3 CNE)	6	IND	IND	IND	IND	IND	9	NID				0	0	0			INDET																					0			2			21-30
001306	2167	1988	R3.2 N2 (R3 CNE)	6	IND	IND	IND	IND	IND	9	NID				0	0	0			INDET																					0			2			21-30
001307	1	1988	R3.2 N2 (R3 CNE)	7	MAMMALIA	ARTIODACTYLA	CAMELIDAE	IND	IND	4	MET	PX			10	0	F3+4:F, DS:0		P-M	INDET																					0			0	RA		31-40
001308	2354	1988	R3.2 N2 (R3 CNE)	7	MAMMALIA	ARTIODACTYLA	CAMELIDAE	IND	IND	4	TIB	SH+DS	FR		10	D	FPX:0, FDS:F		I-M	INDET										CO	V	TSC	S	N							0			0			61-70
001309	2355	1988	R3.2 N2 (R3 CNE)	7	MAMMALIA	ARTIODACTYLA	CAMELIDAE	LAMA	GLAMA	4	AST	CO			100	D	0		0	-										CO	V	TSC	S	N							0			0			41-50
001310	2356	1988	R3.2 N2 (R3 CNE)	7	MAMMALIA	ARTIODACTYLA	CAMELIDAE	LAMA	IND	4	MAL	CO			100	D	0		0	-																					0			0			21-30
001311	2437	1988	R3.2 N2 (R3 CNE)	8	MAMMALIA	ARTIODACTYLA	CAMELIDAE	IND	IND	4	RIB	SH	FR		20	0	0		0	INDET																					0			1			71-80
001312	2438	1988	R3.2 N2 (R3 CNE)	8	MAMMALIA	ARTIODACTYLA	CAMELIDAE	IND	IND	4	MET	SH	FR		20	0	F3+4:F, DS:0		P-M	INDET																					0			0			61-70
001313	2440	1988	R3.2 N2 (R3 CNE)	8	IND	IND	IND	IND	IND	9	NID				0	0	0			INDET																					0			0			31-40
001314	2442	1988	R3.2 N2 (R3 CNE)	8	MAMMALIA	ARTIODACTYLA	CAMELIDAE	IND	IND	4	PHA3	CO			100	0	0		0	-																					0			0			21-30
001315	2443	1988	R3.2 N2 (R3 CNE)	8	IND	IND	IND	IND	IND	3-4	LBN	SH	FR		20	0	0			E	S	G				36															0			0			31-40
001316	2569	1988	R3.2 N2 (R3 CNE)	9	IND	IND	IND	IND	IND	3-4	LBN	SH	FR		40	0	0			E	S	N				64				NE											0			1			61-70
001317	2570	1988	R3.2 N2 (R3 CNE)	9	IND	IND	IND	IND	IND	9	NID				0	0	0			INDET																					0			0			31-40
001319	2632	1988	R3.2 N2 (R3 CNE)	10	MAMMALIA	ARTIODACTYLA	CAMELIDAE	IND	IND	4	PHA1	CO			90	0	A		P-Y	-																					0			2			51-60
001320	2594	1988	R3.2 N2 (R3 CNE)	10	MAMMALIA	ARTIODACTYLA	CAMELIDAE	IND	IND	4	RUL	SH	LA		30	D	PX:0, DS: A		P-Y	E	S	G				106				CO	V	TSC	S	N	CO	V	TSL	S	N		0			1			101-110
001321	2595	1988	R3.2 N2 (R3 CNE)	10	IND	IND	IND	IND	IND	3-4	LBN	SH	FR		30	0	0			E	S	G				106															0			3			101-110
001322	2596	1988	R3.2 N2 (R3 CNE)	10	IND	IND	IND	IND	IND	9	NID				0	0	0			INDET																					0			1			21-30
001323	2598	1988	R3.2 N2 (R3 CNE)	10	IND	IND	IND	IND	IND	9	LBN	SH	FR		10	0	0			INDET																					0			3			51-60
001377	1.1	1991	R3.2 N3	7	MAMMALIA	ARTIODACTYLA	CAMELIDAE	LAMA	IND	4	PHA1	PX+SH			50	0	F		I-M	T	S	N				38															0			0			31-40
001378	1.2	1991	R3.2 N3	7	IND	IND	IND	IND	IND	3-4	ATS				0	0	0			L	S	N				34															3			0			31-40
001379	1.3	1991	R3.2 N3	7	MAMMALIA	ARTIODACTYLA	CAMELIDAE	IND	IND	4	PHA1	PX+SH			20	0	F		I-M	E	S	C				30															3	CU		0			21-30
001380	1.4	1991	R3.2 N3	7	MAMMALIA	ARTIODACTYLA	CAMELIDAE	IND	IND	4	NAV	CO			100	D	0		0	-																					0			0			21-30
001381	1.5 (36)	1991	R3.2 N3	7	MAMMALIA	ARTIODACTYLA	CAMELIDAE	IND	IND	4	MET	SH	AN		20	0	F3+4:F, DS:0		P-M	L	S	N				63															0			0			61-70
001382	1.6 (4)	1991	R3.2 N3	7	MAMMALIA	ARTIODACTYLA	CAMELIDAE	IND	IND	4	FEM	DS	LA		10	D	0		0	INDET																					0			0	CA		21-30
001383	1.7 (5)	1991	R3.2 N3	7	MAMMALIA	ARTIODACTYLA	CAMELIDAE	IND	IND	4	FEM	SH	PO		10	D	0		0	E	S	?				72															0			2			71-80
001384	1.8 (2)	1991	R3.2 N3	7	IND	IND	IND	IND	IND	4	RIB	SH	FR		10	0	0			INDET																					0			0			61-70
001385	1.9 (6)	1991	R3.2 N3	7	MAMMALIA	ARTIODACTYLA	CAMELIDAE	IND	IND	4	CRA	FR	LA		10	A	0		0	INDET																					0			0			41-50
001386	1.10 (12)	1991	R3.2 N3	7	IND	IND	IND	IND	IND	3-4	RIB	SH	FR		10	0	0			INDET																					1			1			71-80
001387	1.11 (5)	1991	R3.2 N3	7	IND	IND	IND	IND	IND	3-4	LUM	CO			70	A	M			-																					0			3			31-40
001388	1.12 (1)	1991	R3.2 N3	7	IND	IND	IND	IND	IND	3-4	LBN	SH	FR		20	0	0			E	S	N				53															0			0	CA, PI		51-60
001389	1.13 (19)	1991	R3.2 N3	7	IND	IND	IND	IND	IND	9	AXL				0	0	0			INDET																					0			0			21-30
001390	1.14 (20)	1991	R3.2 N3	7	IND	IND	IND	IND	IND	9	NID				0	0	0			INDET																					0			1			21-30
001391	1.15 (21)	1991	R3.2 N3	7	IND	IND	IND	IND	IND	9	AXL				0	0	0			INDET																					0			3			31-40
001392	1.16 (22)	1991	R3.2 N3	7	IND	IND	IND	IND	IND	9	BCS	FR			10	A	0			INDET																					0			0			21-30
001393	1.17 (24)	1991	R3.2 N3	7	IND	IND	IND	IND	IND	9	AXL				0	0	0			INDET																					0			3			31-40
001394	1.18 (25)	1991	R3.2 N3	7	IND	IND	IND	IND	IND	3-4	CRA	FR			10	A	0			INDET																					0			0			21-30
001395	1.19 (23)	1991	R3.2 N3	7	IND	IND	IND	IND	IND	9	NID				0	0	0			INDET																					0			0			31-40
001396	1.20 (26)	1991	R3.2 N3	7	IND	IND	IND	IND	IND	3-4	CRA	FR			10	A	0			INDET																					0			0			21-30
001397	1.21 (27)	1991	R3.2 N3	7	MAMMALIA	ARTIODACTYLA	CERVIDAE	IND	IND	4	ANT	FR			10	A	0			INDET																					0			0			31-40
001398	1.22 (28)	1991	R3.2 N3	7	IND	IND	IND	IND	IND	3-4	AXL				0	0	0			INDET																					0			0			31-40
001399	1.23 (29)	1991	R3.2 N3	7	IND	IND	IND	IND	IND	4	LBN	SH	FR		20	0	0			INDET																					0			3			41-50
001400	1.24 (30)	1991	R3.2 N3	7	MAMMALIA	ARTIODACTYLA	CAMELIDAE	IND	IND	4	MET	SH	AN		10	0	0		0	E	S	N				32															0			0			31-40
001401	1.25 (31)	1991	R3.2 N3	7	IND	IND	IND	IND	IND	4	LBN	SH	FR		20	0	0			INDET																					0			0			31-40
001402	1.26 (32)	1991	R3.2 N3	7	IND	IND	IND	IND	IND	3-4	LBN	SH	FR		10	0	0			E	S	G				53															0			0			51-60
001403	1.27 (33)	1991	R3.2 N3	7	IND	IND	IND	IND	IND	3-4	RIB	SH	FR		10	0	0			INDET																					0			1			61-70
001404	1.28 (34)	1991	R3.2 N3	7	IND	IND	IND	IND	IND	3-4	LBN	SH	FR		10	0	0			INDET										NE	C			P							0			0			61-70
001405	1.29 (35)	1991	R3.2 N3	7	IND	IND	IND	IND	IND	4	LBN	SH	FR		10	0	0			L	S	N				71															0			0			71-40
001406	2.1 (175.1)	1991	R3.2 N3	7	MAMMALIA	ARTIODACTYLA	CAMELIDAE	IND	IND	4	MAN	PO			20	D	0		0	INDET																					0			2	RA		121-130
001407	8.1 (175.7 17)	1991	R3.2 N3	7	MAMMALIA	ARTIODACTYLA	IND	IND	IND	4	RIBP	SH	FR		30	0	0			INDET																					0			0	RA		181-190
001408	12.1 (175.11.16)	1991	R3.2 N3	7	MAMMALIA	ARTIODACTYLA	CAMELIDAE	IND	IND	4	FEM	SH+DS			20	D	FPX:0, FDS:F		M	E	S	?				107	46														0			2		ER	101-110
001409	14.1 (175.13.15)	1991	R3.2 N3	7	IND	IND	IND	IND	IND	4	ILI	FR			20	A	0			INDET										CO	V	OSL	A	P							0			0	CR		71-80
001410	21.1 (181.20.14)	1991	R3.2 N3	8	MAMMALIA	ARTIODACTYLA	CAMELIDAE	IND	IND	4	CER	FR	DO		20	A	0		0	INDET																					0			0			71-80
001411	27.1 (181.25.16)	1991	R3.2 N3	8	MAMMALIA	ARTIODACTYLA	CAMELIDAE	IND	IND	4	CRA	FR	AN		10	A	0	S	0	INDET																					0			0			41-50
001412	27.2 (25.15)	1991	R3.2 N3	8	MAMMALIA	ARTIODACTYLA	CAMELIDAE	IND	IND	4	MET	SH	AN		30	0	F3+4:F, DS:0		P-M	L	S	N				107															0			0			101-110
001413	27.3 (25.17)	1991	R3.2 N3	8	MAMMALIA	ARTIODACTYLA	CAMELIDAE	IND	IND	4	RIB	SH	FR		20	0	0		0	INDET																					0			0	PU		101-110
001414	27.4 (25.18)	1991	R3.2 N3	8	IND	IND	IND	IND	IND	4	SCPB	FR			20	0	0			INDET																					0			0			61-70
001415	27.5 (25.19)	1991	R3.2 N3	8	IND	IND	IND	IND	IND	3-4	RIB	SH	FR		10	0	0			INDET																					0			0	CR		71-80
001416	27.6 (25.20)	1991	R3.2 N3	8	IND	IND	IND	IND	IND	3-4	AXL				0	0	0			INDET																					0			0			31-40
001417	27.7 (25.21)	1991	R3.2 N3	8	IND	IND	IND	IND	IND	9	NID				0	0	0			INDET																					0			0			21-30
001418	27.8	1991	R3.2 N3	8	IND	IND	IND	IND	IND	9	NID				0	0	0			INDET																					0			0			31-40
001419	27.9	1991	R3.2 N3	8	IND	IND	IND	IND	IND	9	NID				0	0	0			INDET																					0			0			31-40
001420	27.10	1991	R3.2 N3	8	IND	IND	IND	IND	IND	4	LBN	SH	FR		20	0	0			E	S	G				31															0			0			41-50
001421	27.11 (181.25 25)	1991	R3.2 N3	8	IND	IND	IND	IND	IND	3-4	LBN	SH	FR		10	0	0			L	S	N				63															0			0			61-70
001422	34.1	1991	R3.2 N3	8	IND	IND	IND	IND	IND	3-4	GIR	FR			0	A	0			INDET																					0			0			31-40
001430	1.5	1991	R3.3 S3	5	MAMMALIA	ARTIODACTYLA	CAMELIDAE	LAMA	GLAMA	4	PHA2	CO			100	0	F		I-M	-																					0			0			31-40
001431	1.8	1991	R3.3 S3	5	MAMMALIA	ARTIODACTYLA	CAMELIDAE	LAMA	GLAMA	4	PHA3	CO			100	0	F		I-M	-																					0			0			21-30
001433	1.6	1991	R3.3 S3	5	MAMMALIA	ARTIODACTYLA	CAMELIDAE	IND	IND	4	MCM	PX+SH			10	D	3+4:F, DS:0		Y-M	E	S	G				37															0			1			31-40
001434	1.3	1991	R3.3 S3	5	MAMMALIA	ARTIODACTYLA	CAMELIDAE	IND	IND	4	TIB	SH	LA		20	I	PX:0, DS:N		P-Y	-																					0			3			61-70
001435	1.4	1991	R3.3 S3	5	MAMMALIA	ARTIODACTYLA	CAMELIDAE	IND	IND	4	CRA	FR	PO		10	A	0		0	INDET																					0			2			21-30
001436	1.14	1991	R3.3 S3	5	IND	IND	IND	IND	IND	9	NID				0	0	0			INDET																					0			0			21-30
001437	1.15	1991	R3.3 S3	5	IND	IND	IND	IND	IND	9	NID				0	0	0			INDET																					0			0			21-30
001438	1.16	1991	R3.3 S3	5	MAMMALIA	ARTIODACTYLA	CAMELIDAE	IND	IND	4	MET	SH	AN		0	0	3+4:F, DS:0		Y-M	INDET																					0			2			51-60
001439	1.2	1991	R3.3 S3	5	MAMMALIA	ARTIODACTYLA	CAMELIDAE	IND	IND	4	RIB	FR			0	0	0		0	INDET																					0			1			101-110
001440	6.1	1991	R3.3 S3	5	MAMMALIA	ARTIODACTYLA	CAMELIDAE	IND	IND	4	RIB	FR			0	0	0		0	INDET																					0			0			131-140
001441	2.1	1991	R3.3 S3	6	IND	IND	IND	IND	IND	3-4	BCS	FR			20	A	0			-																					0			0			41-50
001442	8.9	1991	R3.3 S3	6	MAMMALIA	ARTIODACTYLA	CAMELIDAE	IND	IND	4	PHA1	CO			100	0	N		P-Y	-																					0			0			51-60
001443	9.12	1991	R3.3 S3	6	MAMMALIA	ARTIODACTYLA	CAMELIDAE	IND	IND	4	RIB	SH	FR		30	0	0		0	INDET																					0			1			81-90
001444	9.13	1991	R3.3 S3	6	MAMMALIA	ARTIODACTYLA	CAMELIDAE	IND	IND	4	RIB	SH			20	0	0		0	INDET																					0			1			61-70
001445	9.14	1991	R3.3 S3	6	MAMMALIA	ARTIODACTYLA	CAMELIDAE	IND	IND	4	RIB	SH			10	0	0		0	INDET																					0			1			41-50
001446	11.18	1991	R3.3 S3	6	IND	IND	IND	IND	IND	9	NID				0	0	0			INDET																					0			0			41-50
001447	11.16	1991	R3.3 S3	6	IND	IND	IND	IND	IND	9	NID				0	0	0			INDET																					0			0			21-30
001448	11.17	1991	R3.3 S3	6	IND	IND	IND	IND	IND	9	NID				0	0	0			E	A	G				20.1															0			0			21-30
001449	12.3	1991	R3.3 S3	6	MAMMALIA	ARTIODACTYLA	CAMELIDAE	IND	IND	4	HUM	DS	ME		10	D	0		0	INDET																					0			0			21-30
001450	12.4	1991	R3.3 S3	6	MAMMALIA	ARTIODACTYLA	CAMELIDAE	IND	IND	4	RUL	SH	ME		10	I	R+U:F, PX:0, DS:0		P-M	INDET																					0			1			41-50
001451	12.2	1991	R3.3 S3	6	MAMMALIA	ARTIODACTYLA	CAMELIDAE	IND	IND	4	HUM	SH	FR		10	?	0		0	INDET																					0			3			41-50
001452	12.1	1991	R3.3 S3	6	MAMMALIA	ARTIODACTYLA	CAMELIDAE	IND	IND	4	HUM	SH+DS	FR		10	I	PX:0, DS:F		Y-M	INDET																					0			0			21-30
001453	12.19	1991	R3.3 S3	6	IND	IND	IND	IND	IND	4	LBN	SH	FR		40	0	0			-																					0			0			61-70
001454	12.20	1991	R3.3 S3	6	IND	IND	IND	IND	IND	9	CRA	FR			10	A	0			INDET																					0			0			31-40
001455	12.21	1991	R3.3 S3	6	IND	IND	IND	IND	IND	9	NID				0	0	0			INDET																					0			0			0-20
001456	16.19	1991	R3.3 S3	6	IND	IND	IND	IND	IND	3-4	LBN	SH	FR		30	0	0			INDET										NE											0			0			61-70
001457	17.5	1991	R3.3 S3	6	MAMMALIA	ARTIODACTYLA	CAMELIDAE	LAMA	GLAMA	4	PHA2	CO			100	0	F		I-M	-																					0			1			31-40
001458	18.6	1991	R3.3 S3	6	MAMMALIA	ARTIODACTYLA	CAMELIDAE	IND	IND	4	RIB	SH			40	0	0		0	INDET																					0			0			171-180
001459	18.7	1991	R3.3 S3	6	MAMMALIA	ARTIODACTYLA	CAMELIDAE	IND	IND	4	CER	FR			20	A	0		0	INDET																					0			0			61-70
001460	18.8	1991	R3.3 S3	6	IND	IND	IND	IND	IND	3-4	AXL	FR			0	0	0			INDET																					0			0			41-50
001461	18.22	1991	R3.3 S3	6	IND	IND	IND	IND	IND	9	NID				0	0	0			INDET																					0			0			31-40
001462	18.23	1991	R3.3 S3	6	IND	IND	IND	IND	IND	9	AXL				0	0	0			INDET																					0			0			31-40
001463	14.10	1991	R3.3 S3	6	MAMMALIA	ARTIODACTYLA	CAMELIDAE	IND	IND	4	PHA1	PX+SH	PO		30	0	F		I-M	E	S	G				?															0			1			21-30
001464	20.24	1991	R3.3 S3	6	IND	IND	IND	IND	IND	3-4	LBN	SH	FR		40	0	0			E	S	G				45															0			0			41-50
001465	4.16	1991	R3.3 S3	7	IND	IND	IND	IND	IND	3-4	LBN	SH	FR		40	0	0			E	S	G				57.8															0			0			51-60
001466	9.6	1991	R3.3 S3	7	IND	IND	IND	IND	IND	3-4	MAN	FR	PO		20	A	0			INDET																					0			0			61-70
001467	19.13	1991	R3.3 S3	7	IND	IND	IND	IND	IND	3-4	PEL	FR			20	A	0			INDET																					0			0			91-100
001468	19.15	1991	R3.3 S3	7	MAMMALIA	ARTIODACTYLA	CAMELIDAE	LAMA	GLAMA	4	AST	CO			100	D	0		0	INDET																					0			0			41-50
001469	20.11	1991	R3.3 S3	7	MAMMALIA	ARTIODACTYLA	CAMELIDAE	IND	IND	4	HUM	SH	LA		10	D	0		0	E	S	G				42.1															0			0			41-50
001470	20.8	1991	R3.3 S3	7	IND	IND	IND	IND	IND	9	NID				0	0	0			INDET																					0			0			51-60
001471	20.21	1991	R3.3 S3	7	IND	IND	IND	IND	IND	9	NID				0	0	0			INDET																					0			0			21-30
001472	20.18	1991	R3.3 S3	7	IND	IND	IND	IND	IND	9	NID				0	0	0			INDET																					0			0			31-40
001473	20.16	1991	R3.3 S3	7	IND	IND	IND	IND	IND	9	NID				0	0	0			INDET																					0			0			41-50
001474	20.17	1991	R3.3 S3	7	IND	IND	IND	IND	IND	9	NID				0	0	0			INDET																					0			0			41-50
001475	20.20	1991	R3.3 S3	7	IND	IND	IND	IND	IND	9	NID				0	0	0			INDET																					0			0			0-20
001476	20.19	1991	R3.3 S3	7	IND	IND	IND	IND	IND	3-4	CRA	FR			10	0	0			INDET																					0			1			31-40
001477	20.21	1991	R3.3 S3	7	MAMMALIA	ARTIODACTYLA	CAMELIDAE	IND	IND	4	SCP	DS			10	I	0		0	INDET																					0			3			41-50
001478	20.22	1991	R3.3 S3	7	IND	IND	IND	IND	IND	4	POD	CO			100	0	0			-																					0			0			21-30
001479	1.1, 1.2 (177.12, 177.18)	1991	R3.3 S3	8	MAMMALIA	ARTIODACTYLA	CAMELIDAE	IND	IND	4	FEM	SH	PO		10	D	0		0	E	S	G				84															0			0			81-90
001480	1.3 (177.14)	1991	R3.3 S3	8	MAMMALIA	ARTIODACTYLA	CAMELIDAE	IND	IND	4	HUM	SH	LA		10	I	0		0	E	S	G				66				HP	A			U							0			0			61-70
001481	1.4	1991	R3.3 S3	8	MAMMALIA	ARTIODACTYLA	IND	IND	IND	4	TIB	SH	LA		20	0	0			T	A	G				29															0			0			31-40
001482	1.5	1991	R3.3 S3	8	IND	IND	IND	IND	IND	4	LBN	SH	FR		20	0	0			E	S	?				31															0			0			31-40
001483	1.6 (177.29)	1991	R3.3 S3	8	MAMMALIA	ARTIODACTYLA	CAMELIDAE	IND	IND	4	FEM	DS	ME		10	D	0		0	INDET																					0			0			31-40
001484	1.7 (177.33)	1991	R3.3 S3	8	MAMMALIA	ARTIODACTYLA	CAMELIDAE	IND	IND	4	SCP	PX	FR		20	I	0		0	INDET																					0			0	RA		81-90
001485	1.8 (20)	1991	R3.3 S3	8	IND	IND	IND	IND	IND	3-4	SCPB	FR			20	0	0			INDET																					0			0			51-60
001486	1.9 (81)	1991	R3.3 S3	8	IND	IND	IND	IND	IND	9	LAS				0	0	0			INDET																					0			0			21-30
001487	1.10 (17)	1991	R3.3 S3	8	IND	IND	IND	IND	IND	9	SCPB	FR			10	0	0			INDET																					0			0			41-50
001488	1.11 (21)	1991	R3.3 S3	8	IND	IND	IND	IND	IND	3-4	SCPB	FR			10	0	0			INDET																					0			0			41-50
001489	1.12	1991	R3.3 S3	8	IND	IND	IND	IND	IND	4	GIR				0	0	0			INDET																					0			0			51-60
001490	1.13	1991	R3.3 S3	8	IND	IND	IND	IND	IND	9	AXL				0	0	0			INDET																					0			0			31-40
001491	1.14 (27)	1991	R3.3 S3	8	IND	IND	IND	IND	IND	4	AXL				0	0	0			INDET																					0			0			51-60
001492	1.15 (23)	1991	R3.3 S3	8	MAMMALIA	ARTIODACTYLA	CAMELIDAE	IND	IND	4	PHA1	SH	FR		20	0	0		0	L	S	N				47															0			0			41-50
001493	1.16 (93)	1991	R3.3 S3	8	IND	IND	IND	IND	IND	4	LBN	SH	FR		0	0	0			INDET																					0			0			41-50
001494	1.17 (96)	1991	R3.3 S3	8	IND	IND	IND	IND	IND	9	LBN	SH	FR		0	0	0			E	S	G				42															0			0			41-50
001495	1.18 (97)	1991	R3.3 S3	8	IND	IND	IND	IND	IND	9	LBN	SH	FR		0	0	0			INDET																					0			0			51-60
001496	1.19 (98)	1991	R3.3 S3	8	IND	IND	IND	IND	IND	9	LBN	SH	FR		0	0	0			INDET																					0			0			41-50
001497	1.20 (99)	1991	R3.3 S3	8	IND	IND	IND	IND	IND	9	LBN	SH	FR		0	0	0			E	S	G				56															0			0			51-60
001498	1.21 (100)	1991	R3.3 S3	8	IND	IND	IND	IND	IND	9	LBN	SH	FR		0	0	0			L	S	G				48															0			0			41-50
001499	1.22 (35)	1991	R3.3 S3	8	IND	IND	IND	IND	IND	9	LBN	SH	FR		10	0	0			INDET																					0			0			21-30
001500	1.23 (36)	1991	R3.3 S3	8	IND	IND	IND	IND	IND	9	AXL				0	0	0			INDET																					0			0			21-30
001501	1.24 (41)	1991	R3.3 S3	8	IND	IND	IND	IND	IND	3-4	LBN	SH	FR		20	0	0			INDET																					0			0			21-30
001502	1.25 (45)	1991	R3.3 S3	8	IND	IND	IND	IND	IND	9	NID				0	0	0			INDET																					0			0			21-30
001503	1.26 (52)	1991	R3.3 S3	8	IND	IND	IND	IND	IND	9	NID				0	0	0			INDET																					0			0			21-30
001504	1.27 (56)	1991	R3.3 S3	8	IND	IND	IND	IND	IND	9	NID				0	0	0			INDET																					0			0			21-30
001505	1.28 (57)	1991	R3.3 S3	8	IND	IND	IND	IND	IND	9	NID				0	0	0			INDET																					0			0			21-30
001506	1.29 (58)	1991	R3.3 S3	8	IND	IND	IND	IND	IND	9	NID				0	0	0			INDET																					0			0			21-30
001507	1.30 (59)	1991	R3.3 S3	8	IND	IND	IND	IND	IND	9	LAS				0	0	0			INDET																					0			0			21-30
001508	1.31 (63)	1991	R3.3 S3	8	IND	IND	IND	IND	IND	9	LBN	SH	FR		0	0	0			INDET																					0			0			21-30
001509	1.32 (67)	1991	R3.3 S3	8	IND	IND	IND	IND	IND	9	AXL				0	0	0			INDET																					0			0			21-30
001510	1.33 (69)	1991	R3.3 S3	8	IND	IND	IND	IND	IND	9	AXL				0	0	0			INDET																					0			0			21-30
001511	1.34 (71)	1991	R3.3 S3	8	IND	IND	IND	IND	IND	9	NID				0	0	0			INDET																					0			0			21-30
001512	1.35 (74)	1991	R3.3 S3	8	IND	IND	IND	IND	IND	9	AXL				0	0	0			INDET																					0			1			0
001513	1.36 (75)	1991	R3.3 S3	8	IND	IND	IND	IND	IND	3-4	LBN	SH	FR		0	0	0			INDET																					0			0			0
001514	1.37 (76)	1991	R3.3 S3	8	IND	IND	IND	IND	IND	3-4	LBN	SH	FR		0	0	0			INDET																					0			0			21-30
001515	1.38 (77)	1991	R3.3 S3	8	IND	IND	IND	IND	IND	9	NID				0	0	0			INDET																					0			0			21-30
001516	1.39 (79)	1991	R3.3 S3	8	IND	IND	IND	IND	IND	9	NID				0	0	0			INDET																					0			0			21-30
001517	1.40 (80)	1991	R3.3 S3	8	IND	IND	IND	IND	IND	9	NID				0	0	0			INDET																					0			0			21-30
001518	1.41 (82)	1991	R3.3 S3	8	IND	IND	IND	IND	IND	9	AXL				0	0	0			INDET																					0			0			31-40
001519	1.42 (84)	1991	R3.3 S3	8	IND	IND	IND	IND	IND	3-4	LBN	SH	FR		0	0	0			INDET																					0			0			31-40
001520	1.43 (85)	1991	R3.3 S3	8	IND	IND	IND	IND	IND	3-4	LBN	SH	FR		0	0	0			INDET																					0			0			31-40
001521	1.44 (86)	1991	R3.3 S3	8	IND	IND	IND	IND	IND	9	LBN	SH	FR		0	0	0			E	S	?				36															0			0			31-40
001522	1.45 (87)	1991	R3.3 S3	8	IND	IND	IND	IND	IND	9	LBN	SH	FR		0	0	0			INDET																					0			0			21-30
001523	1.46 (88)	1991	R3.3 S3	8	IND	IND	IND	IND	IND	3-4	LBN	SH	FR		20	0	0			INDET																					3			0			31-40
001524	1.47 (89)	1991	R3.3 S3	8	IND	IND	IND	IND	IND	4	PEL	FR	DO		0	A	0			INDET																					0			0			31-40
001525	1.48 (90)	1991	R3.3 S3	8	IND	IND	IND	IND	IND	4	LBN	SH	FR		20	0	0			INDET																					0			0			31-40
001526	1.49 (91)	1991	R3.3 S3	8	IND	IND	IND	IND	IND	4	LBN	SH	FR		40	0	0			E	S	G				25															0			0			21-30
001527	1.50 (92)	1991	R3.3 S3	8	IND	IND	IND	IND	IND	3-4	AXL				0	0	0			INDET										CO	C	LSL	S	P							0			0			31-40
001528	1.51 (94)	1991	R3.3 S3	8	MAMMALIA	ARTIODACTYLA	CAMELIDAE	IND	IND	4	MAN	FR	PO		10	D	0		0	INDET																					3	AG		0			31-40
001529	1.52 (95)	1991	R3.3 S3	8	IND	IND	IND	IND	IND	3-4	RIB	SH	FR		10	0	0			INDET										CO	C	OSC	S	P							0			0			41-50
001530	1.53 (66)	1991	R3.3 S3	8	IND	IND	IND	IND	IND	4	LBN	SH	FR		20	0	0			E	S	G				21															0			0			21-30
001531	1.54 (25)	1991	R3.3 S3	8	MAMMALIA	ARTIODACTYLA	CAMELIDAE	IND	IND	4	MTM	PX+SH	AN		10	D	3+4:F, DS:0		Y-M	INDET																					0			0			31-40
001532	1.55 (30)	1991	R3.3 S3	8	IND	IND	IND	IND	IND	3-4	CON	FR			0	0	F			INDET																					0			0			21-30
001533	1.56 (31)	1991	R3.3 S3	8	MAMMALIA	ARTIODACTYLA	CAMELIDAE	IND	IND	4	PHA1	SH			30	0	A		P-Y	E	S	G				36															0			0			31-40
001534	1.57 (32)	1991	R3.3 S3	8	MAMMALIA	ARTIODACTYLA	CAMELIDAE	IND	IND	4	MET	SH	AN		10	0	3+4:F, DS:0		Y-M	E	S	G				40															0		B1	1			41-50
001535	1.58 (37)	1991	R3.3 S3	8	MAMMALIA	ARTIODACTYLA	CAMELIDAE	IND	IND	4	PHA3	FR			20	0	0		0	INDET																					0			0			21-30
001536	1.59	1991	R3.3 S3	8	IND	IND	IND	IND	IND	3-4	LBN	SH	FR		20	0	0			INDET																					0			0			0-20
001537	1.60	1991	R3.3 S3	8	IND	IND	IND	IND	IND	4	LBN	SH	FR		20	0	0			E	S	G				12															0			0			0-20
001538	1.61	1991	R3.3 S3	8	IND	IND	IND	IND	IND	9	NID				0	0	0			INDET																					0			0			0-20
001539	1.62	1991	R3.3 S3	8	IND	IND	IND	IND	IND	3-4	MAN	FR			10	A	0			INDET																					0			0			21-30
001540	1.63	1991	R3.3 S3	8	IND	IND	IND	IND	IND	9	LBN	SH	FR		10	0	0			INDET																					0			0			0-20
001541	1.64	1991	R3.3 S3	8	IND	IND	IND	IND	IND	9	ATS				0	0	0			INDET																					0			0			0-20
001542	1.65	1991	R3.3 S3	8	IND	IND	IND	IND	IND	4	LBN	SH	FR		0	0	0			INDET																					0			0			0-20
001543	1.66	1991	R3.3 S3	8	IND	IND	IND	IND	IND	9	NID				0	0	0			INDET																					0			0			21-30
001544	1.67	1991	R3.3 S3	8	IND	IND	IND	IND	IND	4	MAN	FR			10	0	0			INDET																					0			0			21-30
001545	1.68	1991	R3.3 S3	8	IND	IND	IND	IND	IND	9	AXL				0	0	0			INDET																					0			0			21-30
001546	1.69	1991	R3.3 S3	8	IND	IND	IND	IND	IND	9	AXL				0	0	0			INDET																					0			0			0-20
001547	1.70	1991	R3.3 S3	8	IND	IND	IND	IND	IND	9	LAS				0	0	0			INDET																					0			0			0-20
001548	1.71	1991	R3.3 S3	8	IND	IND	IND	IND	IND	9	NID				0	0	0			INDET																					3			0			0-20
001549	1.72	1991	R3.3 S3	8	IND	IND	IND	IND	IND	3-4	AXL				0	0	0			INDET																					3			0			21-30
001550	1.73	1991	R3.3 S3	8	IND	IND	IND	IND	IND	3-4	LBN	SH	FR		20	0	0			INDET																					3			0			21-30
001551	1.74	1991	R3.3 S3	8	MAMMALIA	ARTIODACTYLA	CAMELIDAE	IND	IND	4	FEM	SH	PO		10	D	0		0	E	S	G				23															0			0			21-30
001552	1.75	1991	R3.3 S3	8	IND	IND	IND	IND	IND	3-4	LBN	SH	FR		20	0	0			INDET																					0			0			0-20
001553	1.76	1991	R3.3 S3	8	IND	IND	IND	IND	IND	3-4	CRA	FR			10	A	0			INDET																					0			0			31-40
001554	1.77	1991	R3.3 S3	8	MAMMALIA	ARTIODACTYLA	IND	IND	IND	4	MAN	FR	PO		10	A	0			INDET																					0			0			31-40
001555	1.78	1991	R3.3 S3	8	IND	IND	IND	IND	IND	4	RIB	SH	FR		10	0	0			INDET																					0			0	RA		41-50
001556	9.1 (102)	1991	R3.3 S3 (E1)	8 / E1	IND	IND	IND	IND	IND	4	TIB	SH	AN		10	I	0			L	S	?				44															2			0			41-50
001557	9.2 (103)	1991	R3.3 S3 (E1)	8 / E1	IND	IND	IND	IND	IND	4	LBN	SH	FR		20	0	0			E	S	N				37															3			0			31-40
001558	9.3 (104)	1991	R3.3 S3 (E1)	8 / E1	IND	IND	IND	IND	IND	3-4	AXL				0	0	0			INDET																					2			0			31-40
001559	9.4 (105)	1991	R3.3 S3 (E1)	8 / E1	IND	IND	IND	IND	IND	3-4	AXL				0	0	0			INDET																					3			0			31-40
001560	9.5 (106)	1991	R3.3 S3 (E1)	8 / E1	IND	IND	IND	IND	IND	3-4	LBN	SH	FR		0	0	0			L	S	N				41															3			0			41-50
001561	9.6 (109)	1991	R3.3 S3 (E1)	8 / E1	IND	IND	IND	IND	IND	9	LBN	SH	FR		0	0	0			L	S	N				29															3			0			21-30
001562	9.7 (112)	1991	R3.3 S3 (E1)	8 / E1	IND	IND	IND	IND	IND	9	AXL				0	0	0			INDET																					2			0			0-20
001563	9.8 (11?)	1991	R3.3 S3 (E1)	8 / E1	IND	IND	IND	IND	IND	9	NID				0	0	0			INDET																					3			0			0-20
001564	9.9 (107)	1991	R3.3 S3 (E1)	8 / E1	IND	IND	IND	IND	IND	4	RIB	SH	FR		10	0	0			INDET																					2			0			31-40
001565	9.10 (108)	1991	R3.3 S3 (E1)	8 / E1	IND	IND	IND	IND	IND	3-4	LBN	SH	FR		20	0	0			INDET																					2			0			31-40
001566	9.11 (110)	1991	R3.3 S3 (E1)	8 / E1	IND	IND	IND	IND	IND	3-4	AXL				0	0	0			INDET																					2			0			21-30
001567	9.12 (14)	1991	R3.3 S3 (E1)	8 / E1	IND	IND	IND	IND	IND	3-4	AXL				0	0	0			INDET																					2			0			21-30
001568	9.13 (114)	1991	R3.3 S3 (E1)	8 / E1	IND	IND	IND	IND	IND	9	AXL				0	0	0			INDET																					2			0			0-20
001569	9.14 (113)	1991	R3.3 S3 (E1)	8 / E1	IND	IND	IND	IND	IND	9	AXL				0	0	0			INDET																					3			0			21-30
001570	9.15 (116)	1991	R3.3 S3 (E1)	8 / E1	IND	IND	IND	IND	IND	9	MAN	FR			10	0	0			INDET																					3			0			0-20
001571	9.16 (101)	1991	R3.3 S3 (E1)	8 / E1	MAMMALIA	ARTIODACTYLA	CAMELIDAE	IND	IND	4	MAXT	FR			10	I	0		0	INDET																					0			0			31-40
001737	2.5	1991	N4 (R4)	6	MAMMALIA	ARTIODACTYLA	CAMELIDAE	IND	IND	4	MTM	PX+SH	AN		30	D	3+4:F, DS:0		Y-M	L	S	G				96															0			0	RA		91-100
001738	2.21	1991	N4 (R4)	6	MAMMALIA	ARTIODACTYLA	CAMELIDAE	IND	IND	4	MTM	PX+SH	AN		10	D	3+4:0, DS:0		0	INDET																					0			0			21-30
001739	2.29	1991	N4 (R4)	6	MAMMALIA	ARTIODACTYLA	CAMELIDAE	IND	IND	4	MET	SH+DS			10	0	3+4:0, DS:F		I-M	INDET																					0			4		ER	21-30
001740	2.39	1991	N4 (R4)	6	MAMMALIA	ARTIODACTYLA	CAMELIDAE	IND	IND	4	MET	SH+DS			10	0	3+4:0, DS:F		I-M	E	S	G				54.4															0			2		ER	51-60
001741	2.42	1991	N4 (R4)	6	MAMMALIA	ARTIODACTYLA	CAMELIDAE	IND	IND	4	MET	SH+DS			10	0	3+4:0, DS:0		0	E	S	G				47															0			0			41-50
001742	2.52	1991	N4 (R4)	6	MAMMALIA	ARTIODACTYLA	CAMELIDAE	IND	IND	4	MET	SH+DS			10	0	3+4:0, DS:0		0	E	S	C				42.6															0			0			41-50
001743	2.38	1991	N4 (R4)	6	IND	IND	IND	IND	IND	9	NID				0	0	0			INDET																					0			0			41-50
001744	2.65	1991	N4 (R4)	6	IND	IND	IND	IND	IND	3-4	LBN	SH	FR		40	0	0			E	S	G				42.8															0			0			41-50
001745	2.62	1991	N4 (R4)	6	IND	IND	IND	IND	IND	3-4	LBN	SH	FR		30	0	0			INDET																					0			0			41-50
001746	2.66	1991	N4 (R4)	6	IND	IND	IND	IND	IND	3-4	LBN	SH	FR		30	0	0			INDET																					0			0			41-50
001747	2.68	1991	N4 (R4)	6	IND	IND	IND	IND	IND	3-4	LBN	SH	FR		20	0	0			INDET																					0			0			61-70
001748	2.71	1991	N4 (R4)	6	IND	IND	IND	IND	IND	9	NID				0	0	0			INDET																					0			2			51-60
001749	2.73	1991	N4 (R4)	6	IND	IND	IND	IND	IND	9	NID				0	0	0			INDET																					0			4			41-50
001750	2.79	1991	N4 (R4)	6	IND	IND	IND	IND	IND	3-4	LBN	SH	FR		20	0	0			INDET																					0			3			41-50
001751	2.80	1991	N4 (R4)	6	IND	IND	IND	IND	IND	9	NID				0	0	0			INDET																					0			0			41-50
001752	2.82	1991	N4 (R4)	6	IND	IND	IND	IND	IND	9	LBN	SH	FR		10	0	0			INDET																					0			0			41-50
001753	2.74	1991	N4 (R4)	6	MAMMALIA	ARTIODACTYLA	IND	IND	IND	4	RIB	SH	FR		20	0	0			INDET																					0			1			71-80
001754	2.19	1991	N4 (R4)	6	MAMMALIA	ARTIODACTYLA	IND	IND	IND	4	RIB	SH	FR		20	0	0			INDET																					0			0			91-100
001755	2.20	1991	N4 (R4)	6	MAMMALIA	ARTIODACTYLA	IND	IND	IND	4	RIB	SH	FR		20	0	0			INDET																					0			0	RA		71-80
001756	2.22	1991	N4 (R4)	6	MAMMALIA	ARTIODACTYLA	IND	IND	IND	4	RIB	SH	FR		30	0	0			INDET										CO	A	TSL	S	U							0			0			131-140
001757	2.24	1991	N4 (R4)	6	MAMMALIA	ARTIODACTYLA	IND	IND	IND	4	RIB	SH	FR		30	0	0			INDET										CO	V	TPC	S	N							0			0	RA		161-170
001758	??	1991	N4 (R4)	6	MAMMALIA	ARTIODACTYLA	IND	IND	IND	4	RIB	SH	FR		20	0	0			INDET																					0			2	RA		91-100
001759	2.28	1991	N4 (R4)	6	MAMMALIA	ARTIODACTYLA	IND	IND	IND	4	RIB	SH	FR		10	0	0			INDET																					0			4			51-60
001760	2.35	1991	N4 (R4)	6	MAMMALIA	ARTIODACTYLA	IND	IND	IND	4	RIB	SH	FR		10	0	0			INDET																					0			1	RA		41-50
001761	2.51	1991	N4 (R4)	6	MAMMALIA	ARTIODACTYLA	CAMELIDAE	IND	IND	4	RIB	SH	FR		20	0	0		0	INDET																					0			2	RA		131-140
001762	2.76	1991	N4 (R4)	6	MAMMALIA	ARTIODACTYLA	CAMELIDAE	IND	IND	4	RIB	SH	FR		20	0	0		0	INDET																					0			0	RA		111-120
001763	2.15	1991	N4 (R4)	6	IND	IND	IND	IND	IND	4	LBN	SH	FR		70	0	0			E	S	N				116															0			0	RA		111-120
001764	2.30	1991	N4 (R4)	6	MAMMALIA	ARTIODACTYLA	CAMELIDAE	IND	IND	4	TIB	SH	PO		10	D	0		0	L	S	G				65															0			0			61-70
001765	2.41	1991	N4 (R4)	6	MAMMALIA	ARTIODACTYLA	CAMELIDAE	IND	IND	4	FEM	SH	ME		10	I	0		0	INDET																					0			0			51-60
001766	2.48	1991	N4 (R4)	6	MAMMALIA	ARTIODACTYLA	CAMELIDAE	IND	IND	4	FEM	DS			10	I	N		P-Y	-																					0			2		ER	51-60
001767	2.9	1991	N4 (R4)	6	MAMMALIA	ARTIODACTYLA	CAMELIDAE	IND	IND	4	AST	CO			80	I	0		0	INDET																					0			0			31-40
001768	2.8	1991	N4 (R4)	6	MAMMALIA	ARTIODACTYLA	CAMELIDAE	IND	IND	4	PHA3	CO			90	0	A		0	-																					0			1		ER	0-20
001769	2.13	1991	N4 (R4)	6	MAMMALIA	ARTIODACTYLA	IND	IND	IND	4	PHA	SH+DS			30	0	0			-																					3			2			21-30
001770	2.18	1991	N4 (R4)	6	MAMMALIA	ARTIODACTYLA	CAMELIDAE	IND	IND	4	PHA1	SH+DS			20	0	0		0	-																					3			0			21-30
001771	2.27	1991	N4 (R4)	6	MAMMALIA	ARTIODACTYLA	CAMELIDAE	IND	IND	4	PHA1	SH+DS			10	0	0		0	-																					0			1			21-30
001772	2.32	1991	N4 (R4)	6	MAMMALIA	ARTIODACTYLA	CAMELIDAE	VICUGNA	VICUGNA	4	PHA1	CO			100	0	F		I-M	-																					0			2			51-60
001773	2.54	1991	N4 (R4)	6	IND	IND	IND	IND	IND	4	LBN	SH	FR		30	0	0			E	S	G				155.5															0			0	RA		151-160
001774	2.55	1991	N4 (R4)	6	IND	IND	IND	IND	IND	3-4	LBN	SH	FR		30	0	0			E	S	N				85.5															0			3			81-90
001775	2.56	1991	N4 (R4)	6	IND	IND	IND	IND	IND	3-4	LBN	SH	FR		30	0	0			E	S	N				75.5															0			1			71-80
001776	2.57	1991	N4 (R4)	6	IND	IND	IND	IND	IND	3-4	LBN	SH	FR		60	0	0			E	S	N				75.5															1			2			71-80
001777	2.58	1991	N4 (R4)	6	IND	IND	IND	IND	IND	3-4	LBN	SH	FR		40	0	0			E	S	G				75.5															0			3			71-80
001778	2.59	1991	N4 (R4)	6	IND	IND	IND	IND	IND	3-4	LBN	SH	FR		20	0	0			E	S	N				65.5															0			0			61-70
001779	2.60	1991	N4 (R4)	6	IND	IND	IND	IND	IND	3-4	LBN	SH	FR		40	0	0			E	S	G				65.5															0			0			61-70
001780	2.61	1991	N4 (R4)	6	IND	IND	IND	IND	IND	3-4	LBN	SH	FR		30	0	0			E	S	N				65.5															0			0			61-70
001781	2.61b	1991	N4 (R4)	6	IND	IND	IND	IND	IND	3-4	LBN	SH	FR		30	0	0			INDET																					0			0	RA		61-70
001782	2.12	1991	N4 (R4)	6	MAMMALIA	ARTIODACTYLA	CAMELIDAE	IND	IND	4	PEL	FR	AN/LA		20	D	N		P-N	-																					0			3			61-70
001783	2.18	1991	N4 (R4)	6	MAMMALIA	ARTIODACTYLA	CAMELIDAE	IND	IND	4	RUL	SH	AN		10	D	0		0	INDET																					0			0			41-50
001784	2.3	1991	N4 (R4)	6	MAMMALIA	ARTIODACTYLA	CAMELIDAE	IND	IND	4	RUL	PX+SH			10	D	R+U:0, PX:F, DS:0		I-M	INDET																					0			2			81-90
001785	2.49	1991	N4 (R4)	6	MAMMALIA	ARTIODACTYLA	CAMELIDAE	IND	IND	4	RUL	SH+DS			10	I	R+U:0, PX:0, DS:M		M	INDET																					0			1			51-60
001786	2.50	1991	N4 (R4)	6	MAMMALIA	ARTIODACTYLA	CAMELIDAE	IND	IND	4	SCP	FR	PO		30	I	0		0	INDET																					0			0			101-110
001787	2.67	1991	N4 (R4)	6	IND	IND	IND	IND	IND	3-4	AXL				0	0	0			INDET																					0			1			21-30
001788	2.68	1991	N4 (R4)	6	IND	IND	IND	IND	IND	9	LBN	SH	FR		20	0	0			INDET																					0			0			31-40
001789	2.69	1991	N4 (R4)	6	IND	IND	IND	IND	IND	3-4	LBN	SH	FR		10	0	0			E	S	N				39															0			0			41-50
001790	2.70	1991	N4 (R4)	6	IND	IND	IND	IND	IND	3-4	AXL				0	0	0			INDET																					3			0			31-40
001791	2.75	1991	N4 (R4)	6	IND	IND	IND	IND	IND	9	NID				0	0	0			INDET																					0			1			31-40
001792	2.76	1991	N4 (R4)	6	IND	IND	IND	IND	IND	3-4	AXL				0	0	0			INDET																					0			0	CA		31-40
001793	2.77	1991	N4 (R4)	6	IND	IND	IND	IND	IND	9	NID				0	0	0			INDET																					0			4			31-40
001794	2.78	1991	N4 (R4)	6	IND	IND	IND	IND	IND	9	NID				0	0	0			INDET																					0			4			31-40
001795	2.83	1991	N4 (R4)	6	IND	IND	IND	IND	IND	9	NID				0	0	0			INDET																					0			4			31-40
001796	2.84	1991	N4 (R4)	6	IND	IND	IND	IND	IND	9	AXL				0	0	0			INDET																					0			2			21-30
001797	2.85	1991	N4 (R4)	6	IND	IND	IND	IND	IND	9	NID				0	0	0			INDET																					3			0			21-30
001798	2.86	1991	N4 (R4)	6	IND	IND	IND	IND	IND	3-4	LBN	SH	FR		30	0	0			INDET																					3			0			21-30
001799	2.87	1991	N4 (R4)	6	IND	IND	IND	IND	IND	9	CRA	FR			0	0	0			INDET																					0			5			21-30
001801	2.88	1991	N4 (R4)	6	IND	IND	IND	IND	IND	9	AXL				0	0	0			INDET																					3			0			21-30
001802	2.89	1991	N4 (R4)	6	IND	IND	IND	IND	IND	3-4	AXL				0	0	0			INDET																					0			0			0-20
001803	2.91	1991	N4 (R4)	6	IND	IND	IND	IND	IND	3-4	LBN	SH	FR		10	0	0			INDET																					0			0			21-30
001804	2.95	1991	N4 (R4)	6	IND	IND	IND	IND	IND	9	NID				0	0	0			INDET																					0			5			21-30
001805	2.96	1991	N4 (R4)	6	IND	IND	IND	IND	IND	9	NID				0	0	0			INDET																					0			0		ER	0-20
001806	2.46	1991	N4 (R4)	6	MAMMALIA	ARTIODACTYLA	CAMELIDAE	IND	IND	4	PAT	CO			100	0	0		0	-																					0			0			31-40
001807	2.5	1991	N4 (R4)	6	MAMMALIA	ARTIODACTYLA	CAMELIDAE	IND	IND	4	CRA	FR	AN		10	D	0	S	0	INDET																					0			0			51-60
001808	2.33	1991	N4 (R4)	6	MAMMALIA	ARTIODACTYLA	CAMELIDAE	IND	IND	4	CRA	FR	LA		10	D	0	0	0	INDET																					0			0			31-40
001809	2.31	1991	N4 (R4)	6	MAMMALIA	ARTIODACTYLA	IND	IND	IND	3-4	CRN	CO			90	I	0			INDET																					0			1			41-50
001810	2.34	1991	N4 (R4)	6	MAMMALIA	ARTIODACTYLA	CAMELIDAE	IND	IND	4	MAN	FR	PO		10	I	0		0	INDET																					0			1			61-70
001811	2.53	1991	N4 (R4)	6	IND	IND	IND	IND	IND	3-4	BCS	FR			10	A	0			INDET																					0			1			31-40
001812	2.1 (183.1.1)	1991	N4 (R4)	7	MAMMALIA	ARTIODACTYLA	CAMELIDAE	VICUGNA	VICUGNA	4	CAL	CO			100	D	F		I-M	-																					0			1			71-80
001813	2.2 (183.1.2)	1991	N4 (R4)	7	MAMMALIA	ARTIODACTYLA	CAMELIDAE	IND	IND	4	AST	CO			100	D	0		0	-																					0			0			41-50
001814	2.3 (183.1.3)	1991	N4 (R4)	7	MAMMALIA	ARTIODACTYLA	CAMELIDAE	IND	IND	4	CU3	CO			100	D	0		0	-																					0			0			0-20
001815	2.4 (183.1.4)	1991	N4 (R4)	7	MAMMALIA	ARTIODACTYLA	CAMELIDAE	IND	IND	4	CUB	CO			100	D	0		0	-																					0			0			21-30
001816	2.5 (183.1.5)	1991	N4 (R4)	7	MAMMALIA	ARTIODACTYLA	CAMELIDAE	IND	IND	4	NAV	CO			100	D	0		0	-																					0			0			21-30
001817	5.1 (183.4.6)	1991	N4 (R4)	7	MAMMALIA	ARTIODACTYLA	CAMELIDAE	IND	IND	4	PHA1	CO			100	0	N		P-Y	-																					0			0		ER	51-60
001818	4.1 (183.3.7)	1991	N4 (R4)	7	MAMMALIA	ARTIODACTYLA	CAMELIDAE	IND	IND	4	HUM	SH	AN		10	D	0		0	E	S	N				67		1/0		NE	A			U							0			0			61-70
001819	8.1 (183.8)	1991	N4 (R4)	7	MAMMALIA	ARTIODACTYLA	CAMELIDAE	IND	IND	4	PHA1	SH+DS			90	0	A		P-Y	-																					0			0		ER	41-50
001820	8.2 (183.9)	1991	N4 (R4)	7	IND	IND	IND	IND	IND	4	MAN	FR			10	A	0			INDET																					0			0			31-40
001821	8.3	1991	N4 (R4)	7	MAMMALIA	ARTIODACTYLA	IND	IND	IND	3-4	ULN	FR			10	0	0			T	A	?				55.5															0			0	CA		51-60

## Sheet: Camelidae - detail, DZ
Subconjunto Camelidae
# Specimen	Taxon			Anatomy						Age / Osteological development
	Family	Genus	Species	Element	Segment	Sub-segment	Description	Fraction (%)	Laterality	Fusion	Suture	Age class
000571	CAMELIDAE	IND	IND	PHA3	CO			100	0	0		0
000582	CAMELIDAE	IND	IND	MET	SH	AN		20	0	3+4:F, DS:0		Y-M
000582	CAMELIDAE	IND	IND	MET71	FR			40	0	3+4:F, DS:0		Y-M
000583	CAMELIDAE	IND	IND	PEL	FR	AN/DO		10	I	0		0
000583	CAMELIDAE	IND	IND	ILI	FR	AN/DO		20	I	0		0
000583	CAMELIDAE	IND	IND	ILIT	FR	AN/DO		30	I	0		0
000585	CAMELIDAE	IND	IND	MCM	PX+SH	ME		20	0	3+4:F, DS:0		Y-M
000585	CAMELIDAE	IND	IND	MET71	FR			20	0	3+4:F, DS:0		Y-M
000585	CAMELIDAE	IND	IND	MET72	FR			20	0	3+4:F, DS:0		Y-M
000587	CAMELIDAE	IND	IND	RUL	SH	FR		10	I	R+U:F, PX:0, DS:0		P-M
000587	CAMELIDAE	IND	IND	RUL25	FR			50	I	R+U:F, PX:0, DS:0		P-M
000587	CAMELIDAE	IND	IND	RUL26	CO			100	I	R+U:F, PX:0, DS:0		P-M
000587	CAMELIDAE	IND	IND	RUL28	FR			50	I	R+U:F, PX:0, DS:0		P-M
000588	CAMELIDAE	IND	IND	CUB	CO			100	D	0		0
000589	CAMELIDAE	IND	IND	HUM	SH	AN/LA		10	D	0		0
000589	CAMELIDAE	IND	IND	HUM11	DS			50	D	0		0
000589	CAMELIDAE	IND	IND	HUM15	FR	AN/LA		30	D	0		0
000590	CAMELIDAE	IND	IND	TIB	PX	LA		10	D	0		0
000591	CAMELIDAE	LAMA	IND	MAG	CO			100	D	0		0
000592	CAMELIDAE	IND	IND	NAV	CO			100	D	0		0
000607	CAMELIDAE	IND	IND	MET	SH	FR		100	0	3+4:0, DS: A		P-I
000607	CAMELIDAE	IND	IND	MET71	FR			10	0	3+4:0, DS: A		P-I
000607	CAMELIDAE	IND	IND	MET72	FR			10	0	3+4:0, DS: A		P-I
000608	CAMELIDAE	LAMA	GLAMA	PHA1	CO			100	0	F		I-M
000609	CAMELIDAE	IND	IND	PHA1	CO			100	0	M		I-M
000610	CAMELIDAE	LAMA	GLAMA	PHA1	CO			100	0	F		I-M
000611	CAMELIDAE	LAMA	GLAMA	PHA1	CO			100	0	F		I-M
000624	CAMELIDAE	IND	IND	SCP	FR			50	D	0		0
000624	CAMELIDAE	IND	IND	SCPG	FR			50	D	0		0
000624	CAMELIDAE	IND	IND	SCPS	FR			50	D	0		0
000624	CAMELIDAE	IND	IND	SCPB	FR			30	D	0		0
000625	CAMELIDAE	IND	IND	PEL	FR	AN		10	D	0		0
000625	CAMELIDAE	IND	IND	ILI	FR			30	D	0		0
000625	CAMELIDAE	IND	IND	ILIT	FR	PO		40	D	0		0
000626	CAMELIDAE	IND	IND	MET	SH	AN		20	0	3+4:F, DS:0		Y-M
000626	CAMELIDAE	IND	IND	MET71	FR			40	0	3+4:F, DS:0		Y-M
000627	CAMELIDAE	IND	IND	MET	SH	PO		10	0	3+4:F, DS:0		Y-M
000627	CAMELIDAE	IND	IND	MET72	FR			20	0	3+4:F, DS:0		Y-M
000628	CAMELIDAE	IND	IND	MET	SH	AN		10	0	3+4:F, DS:0		Y-M
000628	CAMELIDAE	IND	IND	MET71	FR			20	0	3+4:F, DS:0		Y-M
000628	CAMELIDAE	IND	IND	MET72	FR			10	0	3+4:F, DS:0		Y-M
000629	CAMELIDAE	IND	IND	HUM	SH	FR		10	D	0		0
000629	CAMELIDAE	IND	IND	HUM20	FR			50	D	0		0
000635	CAMELIDAE	IND	IND	PHA1	DS			20	20	0		0
000636	CAMELIDAE	IND	IND	PHA1	PX			10	0	N		P-Y
000654	CAMELIDAE	IND	IND	AST	FR	ME		10	I	0		0
000685	CAMELIDAE	LAMA	IND	PHA1	CO			100	0	F		I-M
000686	CAMELIDAE	LAMA	IND	PHA1	CO			100	0	F		I-M
000687	CAMELIDAE	IND	IND	PHA1	CO			100	0	M		I-M
000688	CAMELIDAE	IND	IND	PHA1	SH+DS			90	0	A		P-Y
000689	CAMELIDAE	LAMA	IND	PHA1	CO			100	0	F		I-M
000690	CAMELIDAE	LAMA	IND	PHA1	CO			100	0	F		I-M
000691	CAMELIDAE	VICUGNA	VICUGNA	PHA1	CO			100	0	F		I-M
000692	CAMELIDAE	LAMA	GLAMA	PHA1	CO			100	0	F		I-M
000693	CAMELIDAE	IND	IND	PHA1	PX+SH			50	0	F		I-M
000694	CAMELIDAE	IND	IND	PHA1	SH+DS			90	0	A		P-Y
000695	CAMELIDAE	IND	IND	PHA1	SH+DS			50	0	0		0
000696	CAMELIDAE	IND	IND	PHA1	SH+DS			40	0	0		0
000697	CAMELIDAE	IND	IND	SES	CO			100	0	0		0
000698	CAMELIDAE	IND	IND	PHA1	PX+SH			50	0	N		P-Y
000699	CAMELIDAE	LAMA	IND	CUB	CO			100	D	0		0
000700	CAMELIDAE	LAMA	GLAMA	SCA	CO			100	I	0		0
000701	CAMELIDAE	IND	IND	PIS	CO			100	I	0		0
000702	CAMELIDAE	IND	IND	TZD	CO			100	D	0		0
000703	CAMELIDAE	IND	IND	SCP	FR			80	D	0		0
000703	CAMELIDAE	IND	IND	SCPB	CO			90	D	0		0
000703	CAMELIDAE	IND	IND	SCPS	CO			90	D	0		0
000704	CAMELIDAE	IND	IND	SCP	FR			10	I	0		0
000704	CAMELIDAE	IND	IND	SCPB	FR			20	I	0		0
000704	CAMELIDAE	IND	IND	SCPS	FR			50	I	0		0
000715	CAMELIDAE	IND	IND	RUL	SH	LA		10	I	0		0
000715	CAMELIDAE	IND	IND	RUL35	FR	LA		20	I	0		0
000715	CAMELIDAE	IND	IND	RUL36	FR			50	I	0		0
000733	CAMELIDAE	IND	IND	MET	SH	FR		20	0	3+4:F, DS:0		Y-M
000733	CAMELIDAE	IND	IND	MET71	FR			30	0	3+4:F, DS:0		Y-M
000734	CAMELIDAE	IND	IND	MET	SH	FR		20	0	3+4:F, DS:0		Y-M
000735	CAMELIDAE	IND	IND	PHA1	PX+SH	FR		30	0	F		I-M
000736	CAMELIDAE	LAMA	IND	PHA1	CO			100	0	F		I-M
000737	CAMELIDAE	IND	IND	PHA1	CO			90	0	N		P-Y
000738	CAMELIDAE	LAMA	GLAMA	PHA1	CO			100	0	F		I-M
000739	CAMELIDAE	LAMA	GLAMA	PHA1	CO			100	0	F		I-M
000740	CAMELIDAE	VICUGNA	VICUGNA	PHA1	CO			100	0	F		I-M
000741	CAMELIDAE	IND	IND	PHA1	SH+DS	FR		40	0	0		0
000742	CAMELIDAE	IND	IND	PHA1	CO			100	0	N		P-Y
000743	CAMELIDAE	IND	IND	PHA1	CO			100	0	N		P-Y
000744	CAMELIDAE	IND	IND	PHA2	CO			100	0	N		P-Y
000758	CAMELIDAE	IND	IND	HUM	DS	ME		10	I	PX:0, DS:F		Y-M
000765	CAMELIDAE	IND	IND	TIB	SH	FR		10	0	N		P-Y
000765	CAMELIDAE	IND	IND	TIB65	FR			60	0	N		P-Y
000766	CAMELIDAE	IND	IND	RIB	SH	FR		30	0	0		0
000767	CAMELIDAE	IND	IND	HUM	SH	ME		20	D	0		0
000767	CAMELIDAE	IND	IND	HUM15	FR	ME		30	D	0		0
000768	CAMELIDAE	IND	IND	LUM	FR	DO		30	A	0		0
000768	CAMELIDAE	IND	IND	LUMP	CO			100	A	0		0
000769	CAMELIDAE	IND	IND	MAN	FR	PO		30	I	0		0
000770	CAMELIDAE	IND	IND	CAL	PX	FR		30	D	F		I-M
000771	CAMELIDAE	IND	IND	PHA1	SH+DS			30	0	0		0
000772	CAMELIDAE	IND	IND	AST	CO			90	D	0		0
000774	CAMELIDAE	LAMA	GLAMA	PHA2	CO			100	0	F		I-M
000775	CAMELIDAE	LAMA	GLAMA	PHA2	CO			100	0	F		I-M
000776	CAMELIDAE	IND	IND	MET	SH+DS			30	0	3+4:F, DS:F		I-M
000776	CAMELIDAE	IND	IND	METE	CO			100	0	3+4:F, DS:F		I-M
000776	CAMELIDAE	IND	IND	METE	CO			100	0	3+4:F, DS:F		I-M
000776	CAMELIDAE	IND	IND	MET71	FR			30	0	3+4:F, DS:F		I-M
000776	CAMELIDAE	IND	IND	MET72	FR			20	0	3+4:F, DS:F		I-M
000777	CAMELIDAE	IND	IND	MET	SH	PO		20	0	3+4:F, DS:0		Y-M
000777	CAMELIDAE	IND	IND	MET72	FR			30	0	3+4:F, DS:0		Y-M
000802	CAMELIDAE	IND	IND	PEL	FR	PO/VE		10	D	0		0
000802	CAMELIDAE	IND	IND	ISC	FR	LA/VE		10	D	0		0
000802	CAMELIDAE	IND	IND	ISCI	CO			100	D	0		0
000809	CAMELIDAE	IND	IND	C0	CO			90	0	0		0
000809	CAMELIDAE	IND	IND	C0	CO			90	0	0		0
000826	CAMELIDAE	LAMA	GLAMA	SCA	CO			100	I	0		0
000827	CAMELIDAE	IND	IND	RUL	PX	FR		20	D	R+U:0, PX:F, DS:0		I-M
000828	CAMELIDAE	LAMA	IND	PHA2	CO			100	0	F		I-M
000830	CAMELIDAE	LAMA	GLAMA	LUN	CO			100	I	0		0
000862	CAMELIDAE	IND	IND	CAL	CO			100	I	F		I-M
000863	CAMELIDAE	IND	IND	AST	CO			100	I	0		0
000864	CAMELIDAE	IND	IND	CAL	SH+DS			40	D	0		0
000865	CAMELIDAE	LAMA	GLAMA	PHA2	CO			100	0	F		I-M
000870	CAMELIDAE	IND	IND	RIB	SH+DS			30	0	0		0
000871	CAMELIDAE	IND	IND	MET	SH	FR		30	0	3+4:F, DS:0		Y-M
000871	CAMELIDAE	IND	IND	MET71	FR			10	0	3+4:F, DS:0		Y-M
000871	CAMELIDAE	IND	IND	MET72	FR			10	0	3+4:F, DS:0		Y-M
000882	CAMELIDAE	IND	IND	HUM	SH	FR		20	I	0		0
000882	CAMELIDAE	IND	IND	HUM10	FR	LA		20	I	0		0
000882	CAMELIDAE	IND	IND	HUM11	CO			90	I	0		0
000884	CAMELIDAE	IND	IND	CRA	FR	PO		10	I	0		0
000884	CAMELIDAE	IND	IND	BUL	FR	AN		60	I	0		0
000887	CAMELIDAE	LAMA	IND	PHA1	CO			100	0	F		I-M
000888	CAMELIDAE	VICUGNA	VICUGNA	PHA1	CO			100	0	F		I-M
000889	CAMELIDAE	LAMA	IND	PHA2	CO			100	0	F		I-M
000890	CAMELIDAE	LAMA	IND	PHA2	CO			100	0	F		I-M
000894	CAMELIDAE	LAMA	GLAMA	PHA2	CO			100	0	F		I-M
000907	CAMELIDAE	IND	IND	AST	CO			100	I	0		0
000915	CAMELIDAE	LAMA	IND	HUM	SH+DS			20	I	PX:0, DS:F		Y-M
000915	CAMELIDAE	IND	IND	HUM20	FR			70	I	PX:0, DS:F		Y-M
000915	CAMELIDAE	IND	IND	HUM21	CO			100	I	PX:0, DS:F		Y-M
000916	CAMELIDAE	IND	IND	MET	SH	AN		10	0	3+4:F, DS:0		Y-M
000916	CAMELIDAE	IND	IND	MET71	FR			10	0	3+4:F, DS:0		Y-M
000917	CAMELIDAE	IND	IND	MET	SH	FR		20	0	3+4:0, DS:0		0
000917	CAMELIDAE	IND	IND	MET71	FR			20	0	3+4:0, DS:0		0
000917	CAMELIDAE	IND	IND	MET72	FR			20	0	3+4:0, DS:0		0
000918	CAMELIDAE	IND	IND	RUL	SH	LA		10	D	R+U:F, PX:0, DS:0		P-M
000918	CAMELIDAE	IND	IND	RUL25	FR	LA		10	D	R+U:F, PX:0, DS:0		P-M
000918	CAMELIDAE	IND	IND	RUL31	FR			10	D	R+U:F, PX:0, DS:0		P-M
000929	CAMELIDAE	VICUGNA	VICUGNA	PHA1	CO			100	0	F		I-M
000940	CAMELIDAE	IND	IND	PEL	FR			10	I	0		0
000940	CAMELIDAE	IND	IND	ILI	FR			30	I	0		0
000940	CAMELIDAE	IND	IND	ILIP	FR	AN		50	I	0		0
000943	CAMELIDAE	IND	IND	PHA1	CO			100	0	N		P-Y
000944	CAMELIDAE	IND	IND	MET	SH	AN		20	0	3+4:F, DS:0		Y-M
000944	CAMELIDAE	IND	IND	MET71	FR			40	0	3+4:F, DS:0		Y-M
000946	CAMELIDAE	IND	IND	HUM	SH	LA		20	D	0		0
000946	CAMELIDAE	IND	IND	HUM15	FR	LA		10	D	0		0
000946	CAMELIDAE	IND	IND	HUM16	CO			100	D	0		0
000946	CAMELIDAE	IND	IND	HUM20	FR	LA/PO		40	D	0		0
000947	CAMELIDAE	IND	IND	HUM	SH	AN		20	D	0		0
000947	CAMELIDAE	IND	IND	HUM10	FR	LA		10	D	0		0
000947	CAMELIDAE	IND	IND	HUM11	CO			100	D	0		0
000947	CAMELIDAE	IND	IND	HUM15	FR	LA/AN		40	D	0		0
000948	CAMELIDAE	LAMA	GLAMA	SCA	CO			100	I	0		0
000949	CAMELIDAE	LAMA	GLAMA	LUN	CO			100	I	0		0
000950	CAMELIDAE	LAMA	GLAMA	CUN	CO			100	I	0		0
000954	CAMELIDAE	IND	IND	SCPS	FR			70	I	0		0
000954	CAMELIDAE	IND	IND	SCP	FR			10	I	0		0
000954	CAMELIDAE	IND	IND	SCPB	FR			10	I	0		0
000964	CAMELIDAE	LAMA	GLAMA	PHA2	CO			100	0	F		I-M
000971	CAMELIDAE	IND	IND	PHA1	CO			100	0	N		P-Y
000979	CAMELIDAE	IND	IND	HUM	SH	AN		10	0	0		0
000979	CAMELIDAE	IND	IND	HUM20	FR	AN		30	0	0		0
000980	CAMELIDAE	IND	IND	SCP	PX			10	D	0		0
000980	CAMELIDAE	IND	IND	SCPB	FR	PO		30	D	0		0
000981	CAMELIDAE	IND	IND	SCP	CO			100	D	N		P-N
000981	CAMELIDAE	IND	IND	SCPG	CO			100	D	N		P-N
000981	CAMELIDAE	IND	IND	SCPA	CO			100	D	N		P-N
000981	CAMELIDAE	IND	IND	SCPS	CO			100	D	N		P-N
000981	CAMELIDAE	IND	IND	SCPB	CO			100	D	N		P-N
000983	CAMELIDAE	IND	IND	MET	SH+DS			30	0	3+4:F, DS:F		I-M
000983	CAMELIDAE	IND	IND	MET71	FR			20	0	3+4:F, DS:F		I-M
000983	CAMELIDAE	IND	IND	MET72	FR			20	0	3+4:F, DS:F		I-M
000983	CAMELIDAE	IND	IND	METE	CO			100	0	3+4:F, DS:F		I-M
000983	CAMELIDAE	IND	IND	METE	CO			100	0	3+4:F, DS:F		I-M
000984	CAMELIDAE	IND	IND	PHA1	SH+DS	FR		90	0	A		P-Y
000985	CAMELIDAE	IND	IND	PHA1	SH+DS	FR		40	0	A		P-Y
000986	CAMELIDAE	IND	IND	RIB	SH	FR		20	0	0		0
000990	CAMELIDAE	VICUGNA	VICUGNA	PHA1	CO			100	0	F		I-M
000994	CAMELIDAE	IND	IND	PHA1	PX+SH			70	0	F		I-M
000995	CAMELIDAE	IND	IND	PHA1	PX+SH	FR		20	0	F		I-M
000997	CAMELIDAE	LAMA	IND	NAV	CO			100	D	0		0
000998	CAMELIDAE	IND	IND	MAG	CO			100	D	0		0
000999	CAMELIDAE	IND	IND	UNC	CO			100	I	0		0
001000	CAMELIDAE	IND	IND	TZD	CO			100	I	0		0
001001	CAMELIDAE	IND	IND	MAL	CO			100	D	0		0
001002	CAMELIDAE	LAMA	GLAMA	AST	CO			100	I	0		0
001007	CAMELIDAE	IND	IND	LI0	CO			90	0	0		0
001008	CAMELIDAE	IND	IND	FEM	DS	FR		10	D	0		0
001008	CAMELIDAE	IND	IND	FEM50	FR	PO		30	D	0		0
001009	CAMELIDAE	IND	IND	HUM	SH	FR		10	I	0		0
001009	CAMELIDAE	IND	IND	HUM20	FR	PO		30	I	0		0
001015	CAMELIDAE	IND	IND	TIB	SH	FR		10	I	PX:0, DS:A		P-Y
001015	CAMELIDAE	IND	IND	TIB65	FR	PO		40	I	PX:0, DS:A		P-Y
001021	CAMELIDAE	IND	IND	UNC	CO			100	I	0		0
001023	CAMELIDAE	IND	IND	LUM	FR	DO		10	0	0		0
001023	CAMELIDAE	IND	IND	LUMA	FR			100	0	0		0
001024	CAMELIDAE	IND	IND	HYO	CO		epihioides	100	0	0		0
001029	CAMELIDAE	IND	IND	FEM	PX			10	D	PX:F, DS:0		M
001029	CAMELIDAE	IND	IND	FMHD	CO			100	D	PX:F, DS:0		M
000237	CAMELIDAE	IND	IND	HUM	SH	AN/LA		20	D	0		0
000237	CAMELIDAE	IND	IND	HUM16	CO			100	D	0		0
000237	CAMELIDAE	IND	IND	HUM20	FR	AN/LA		20	D	0		0
000244	CAMELIDAE	IND	IND	PHA1	PX+SH			20	0	F		I-M
000254	CAMELIDAE	IND	IND	HUM	SH+DS	AN/ME		10	I	PX:0, DS:F		Y-M
000254	CAMELIDAE	IND	IND	HUM20	FR	AN/ME		30	I	PX:0, DS:F		Y-M
000255	CAMELIDAE	IND	IND	HUM	SH	LA		20	D	0		0
000255	CAMELIDAE	IND	IND	HUM11	CO			80	D	0		0
000255	CAMELIDAE	IND	IND	HUM15	FR	AN/LA		30	D	0		0
000258	CAMELIDAE	IND	IND	FEM	SH	ME		10	D	PX:0, DS:A		P-Y
000258	CAMELIDAE	IND	IND	FEM50	FR	ME		40	D	PX:0, DS:A		P-Y
000259	CAMELIDAE	IND	IND	SCP	DS			10	I	F		Y-M
000264	CAMELIDAE	IND	IND	MET	SH	FR		10	0	3+4:0, DS:0		0
000264	CAMELIDAE	IND	IND	MET71	FR			10	0	3+4:0, DS:0		0
000264	CAMELIDAE	IND	IND	MET72	FR			10	0	3+4:0, DS:0		0
000266	CAMELIDAE	IND	IND	MET	SH+DS			10	0	3+4:0, DS:F		I-M
000266	CAMELIDAE	IND	IND	METE	CO			100	0	3+4:0, DS:F		I-M
000267	CAMELIDAE	IND	IND	MET	DS	FR		10	0	3+4:0, DS:F		I-M
000267	CAMELIDAE	IND	IND	METE	FR			50	0	3+4:0, DS:F		I-M
000268	CAMELIDAE	IND	IND	MET	SH	PO		20	0	3+4:F, DS:0		Y-M
000268	CAMELIDAE	IND	IND	MET72	FR			30	0	3+4:F, DS:0		Y-M
000269	CAMELIDAE	IND	IND	PHA2	SH+DS			80	0	A		P-Y
000271	CAMELIDAE	IND	IND	RUL	SH	LA		10	I	R+U:F, PX:0, DS:A		P-Y
000271	CAMELIDAE	IND	IND	RUL31	FR			10	I	R+U:F, PX:0, DS:A		P-Y
000271	CAMELIDAE	IND	IND	RUL35	FR	LA		30	I	R+U:F, PX:0, DS:A		P-Y
000271	CAMELIDAE	IND	IND	RUL36	CO			100	I	R+U:F, PX:0, DS:A		P-Y
000272	CAMELIDAE	IND	IND	RUL	SH	LA		10	I	R+U:F, PX:0, DS:0		P-M
000272	CAMELIDAE	IND	IND	RUL25	FR	LA		30	I	R+U:F, PX:0, DS:0		P-M
000272	CAMELIDAE	IND	IND	RUL31	FR			20	I	R+U:F, PX:0, DS:0		P-M
000273	CAMELIDAE	IND	IND	RUL	SH	ME		10	I	0		0
000273	CAMELIDAE	IND	IND	RUL25	FR	ME		30	I	0		0
000273	CAMELIDAE	IND	IND	RUL32	FR			30	I	0		0
000275	CAMELIDAE	IND	IND	HUM	SH	LA		10	D	0		0
000275	CAMELIDAE	IND	IND	HUM15	FR	PO		20	D	0		0
000275	CAMELIDAE	IND	IND	HUM16	CO			100	D	0		0
000277	CAMELIDAE	LAMA	GLAMA	MAG	CO			100	0	0		0
000283	CAMELIDAE	IND	IND	MET	SH	PO		20	0	3+4:0, DS:0		0
000283	CAMELIDAE	IND	IND	MET72	FR			20	0	3+4:0, DS:0		0
000303	CAMELIDAE	IND	IND	CTH	FR			10	0	0		0
000315	CAMELIDAE	LAMA	IND	PHA2	CO			100	0	F		I-M
000316	CAMELIDAE	IND	IND	LUM	FR	VE		20	A	F		0
000316	CAMELIDAE	IND	IND	LUMC	FR			40	A	F		0
000320	CAMELIDAE	IND	IND	HUM	SH+DS			20	I	PX:0, DS:F		Y-M
000320	CAMELIDAE	IND	IND	HUM20	FR	ME		50	I	PX:0, DS:F		Y-M
000321	CAMELIDAE	IND	IND	PHA1	CO			100	0	M		I-M
000325	CAMELIDAE	IND	IND	MET	SH+DS			10	0	3+4:F, DS:F		I-M
000328	CAMELIDAE	IND	IND	PAT	CO			100	0	0		0
000329	CAMELIDAE	IND	IND	FEM	PX			10	I	PX:N, DS:0		P-Y
000329	CAMELIDAE	IND	IND	FMHD	CO			100	I	PX:N, DS:0		P-Y
000330	CAMELIDAE	IND	IND	PHA1	CO			100	0	F		I-M
000331	CAMELIDAE	LAMA	GLAMA	NAV	CO			100	I	0		0
000343	CAMELIDAE	IND	IND	PHA1	CO			100	0	F		I-M
000345	CAMELIDAE	IND	IND	RIB	SH	FR		30	0	0		0
000347	CAMELIDAE	IND	IND	RIB	SH	FR		20	0	0		0
000348	CAMELIDAE	IND	IND	RIB	SH	FR		30	0	0		0
000349	CAMELIDAE	IND	IND	RIB	SH	FR		20	0	0		0
000350	CAMELIDAE	IND	IND	RIB	SH	FR		10	0	0		0
000351	CAMELIDAE	IND	IND	RIB	SH	FR		20	0	0		0
000357	CAMELIDAE	IND	IND	HUM	SH	FR		20	D	0		0
000357	CAMELIDAE	IND	IND	HUM10	FR	ME		20	D	0		0
000357	CAMELIDAE	IND	IND	HUM11	FR	ME		40	D	0		0
000357	CAMELIDAE	IND	IND	HUM15	FR	ME		30	D	0		0
000364	CAMELIDAE	IND	IND	SCA	CO			100	D	0		0
000369	CAMELIDAE	VICUGNA	VICUGNA	PHA1	CO			100	0	F		I-M
000370	CAMELIDAE	IND	IND	PHA2	CO			100	0	F		I-M
000371	CAMELIDAE	IND	IND	PHA2	CO			100	0	F		I-M
000372	CAMELIDAE	IND	IND	PHA2	CO			100	0	F		I-M
000373	CAMELIDAE	IND	IND	SES	CO			100	0	0		0
000374	CAMELIDAE	IND	IND	SES	CO			100	0	0		0
000375	CAMELIDAE	IND	IND	SES	CO			100	0	0		0
000376	CAMELIDAE	IND	IND	SES	CO			100	0	0		0
000378	CAMELIDAE	IND	IND	AST	CO			100	I	0		0
000405	CAMELIDAE	LAMA	IND	PHA2	CO			90	0	F		I-M
000428	CAMELIDAE	IND	IND	CRA	FR	LA		10	I	0	0	0
000428	CAMELIDAE	IND	IND	ORB	FR	PO/DO		20	I
000428	CAMELIDAE	IND	IND	FRN	FR	LA		10	I
000429	CAMELIDAE	IND	IND	SES	CO			100	0	0		0
000430	CAMELIDAE	LAMA	GLAMA	PHA1	CO			100	0	F		I-M
000431	CAMELIDAE	IND	IND	SCPB	CO			100	D	0		0
000431	CAMELIDAE	IND	IND	SCP	PX+SH			80	D	0		0
000431	CAMELIDAE	IND	IND	SCPS	CO			100	D	0		0
000443	CAMELIDAE	IND	IND	PEL	MI	AN		20	D	0		0
000443	CAMELIDAE	IND	IND	ILI	FR	AN		70	D	0		0
000443	CAMELIDAE	IND	IND	ILIT	CO			90	D	0		0
000443	CAMELIDAE	IND	IND	ILIP	FR	AN		50	D	0		0
000444	CAMELIDAE	IND	IND	CUB	CO			90	D	0		0
000447	CAMELIDAE	VICUGNA	VICUGNA	PHA1	CO			100	0	F		I-M
000448	CAMELIDAE	VICUGNA	VICUGNA	PHA2	CO			100	0	F		I-M
000454	CAMELIDAE	IND	IND	MET	SH	AN		20	0	3+4:F, DS:0		Y-M
000454	CAMELIDAE	IND	IND	MET71	FR			40	0	3+4:F, DS:0		Y-M
000455	CAMELIDAE	IND	IND	PHA1	SH	AN		30	0	A		P-Y
000458	CAMELIDAE	IND	IND	TIB	SH	PO		10	I	PX:0, DS:F		I-M
000458	CAMELIDAE	IND	IND	TIB65	FR	PO/ME		20	I	PX:0, DS:F		I-M
000459	CAMELIDAE	IND	IND	PHA1	SH+DS			90	0	A		P-Y
000464	CAMELIDAE	IND	IND	HUM	SH	ME		20	I	0		0
000464	CAMELIDAE	IND	IND	HUM15	FR	ME		10	I	0		0
000464	CAMELIDAE	IND	IND	HUM12	DS			50	I	0		0
000464	CAMELIDAE	IND	IND	HUM20	FR	ME		10	I	0		0
000464	CAMELIDAE	IND	IND	HUM17	CO			100	I	0		0
000465	CAMELIDAE	IND	IND	HUM	DS	ME		10	I	PX:0, DS:F		Y-M
000465	CAMELIDAE	IND	IND	HUM20	FR	ME		20	I	PX:0, DS:F		Y-M
000466	CAMELIDAE	IND	IND	MET	DS			10	0	3+4:0, DS:N		P-Y
000466	CAMELIDAE	IND	IND	METE	CO			100	0	3+4:0, DS:N		P-Y
000467	CAMELIDAE	LAMA	GLAMA	TIB	PX+SH			20	D	PX:F, DS:0		M
000467	CAMELIDAE	LAMA	GLAMA	TIB55	FR			50	D	PX:F, DS:0		M
000467	CAMELIDAE	LAMA	GLAMA	TIB56	FR			50	D	PX:F, DS:0		M
000469	CAMELIDAE	IND	IND	RIBP	SH			20	I	0		0
000471	CAMELIDAE	IND	IND	RUL	SH	ME		30	D	0		0
000471	CAMELIDAE	IND	IND	RUL30	MI	ME		50	D	0		0
000471	CAMELIDAE	IND	IND	RUL32	FR			60	D	0		0
000471	CAMELIDAE	IND	IND	RUL35	FR	ME		10	D	0		0
000474	CAMELIDAE	IND	IND	OCC	FR			50	A	0	0	0
000474	CAMELIDAE	IND	IND	CRA	FR	PO		10	A	0	0	0
000474	CAMELIDAE	IND	IND	BCS	FR	PO		10	A	0	0	0
000474	CAMELIDAE	IND	IND	OCN	CO			100	I	0	0	0
000475	CAMELIDAE	IND	IND	SCP	FR	PO		20	D	0		0
000475	CAMELIDAE	IND	IND	SCPB	FR	PO		40	D	0		0
000478	CAMELIDAE	IND	IND	SCP	FR	PO		20	I	0		0
000478	CAMELIDAE	IND	IND	SCPB	FR	PO		40	I	0		0
000479	CAMELIDAE	IND	IND	SES	CO			100	0	0		0
000480	CAMELIDAE	IND	IND	SES	CO			100	0	0		0
000481	CAMELIDAE	IND	IND	RUL	PX+SH		extremo proximal ulna	20	I	R+U:0, PX:F, DS:0		I-M
000483	CAMELIDAE	IND	IND	SCP	FR	AN		40	D	0		0
000483	CAMELIDAE	IND	IND	SCPB	FR	AN		50	D	0		0
000483	CAMELIDAE	IND	IND	SCPS	FR			70	D	0		0
000484	CAMELIDAE	IND	IND	RUL	SH	AN		10	I	0		0
000484	CAMELIDAE	IND	IND	RUL35	FR	AN		20	I	0		0
000485	CAMELIDAE	IND	IND	RUL	SH	PO		10	D	R+U:F, PX:0, DS:0		P-M
000485	CAMELIDAE	IND	IND	RUL25	FR	PO		10	D	R+U:F, PX:0, DS:0		P-M
000485	CAMELIDAE	IND	IND	RUL28	CO			100	D	R+U:F, PX:0, DS:0		P-M
000486	CAMELIDAE	IND	IND	FEM	SH	PO/ME		10	D	0		0
000486	CAMELIDAE	IND	IND	FEM45	FR	PO/ME		30	D	0		0
000486	CAMELIDAE	IND	IND	FEM46	FR			30	D	0		0
000486	CAMELIDAE	IND	IND	FEM47	CO			100	D	0		0
000486	CAMELIDAE	IND	IND	FEM50	FR	LA		20	D	0		0
000487	CAMELIDAE	IND	IND	MET	SH	PO		20	0	3+4:F, DS:0		Y-M
000487	CAMELIDAE	IND	IND	MET72	FR			30	0	3+4:F, DS:0		Y-M
000497	CAMELIDAE	IND	IND	RUL	MI	ME		40	D	R+U:F, PX:0, DS:0		P-M
000497	CAMELIDAE	IND	IND	RUL25	MI	ME		40	D	R+U:F, PX:0, DS:0		P-M
000497	CAMELIDAE	IND	IND	RUL26	CO			100	D	R+U:F, PX:0, DS:0		P-M
000497	CAMELIDAE	IND	IND	RUL28	CO			100	D	R+U:F, PX:0, DS:0		P-M
000497	CAMELIDAE	IND	IND	RUL30	MI	ME		40	D	R+U:F, PX:0, DS:0		P-M
000497	CAMELIDAE	IND	IND	RUL32	CO			90	D	R+U:F, PX:0, DS:0		P-M
000497	CAMELIDAE	IND	IND	RUL35	MI	ME		30	D	R+U:F, PX:0, DS:0		P-M
000498	CAMELIDAE	IND	IND	RUL	SH	LA		20	D	R+U:F, PX:0, DS:0		P-M
000498	CAMELIDAE	IND	IND	RUL25	MI	LA		40	D	R+U:F, PX:0, DS:0		P-M
000498	CAMELIDAE	IND	IND	RUL31	FR			40	D	R+U:F, PX:0, DS:0		P-M
000499	CAMELIDAE	VICUGNA	VICUGNA	PHA1	PX+SH			30	0	F		I-M
000500	CAMELIDAE	LAMA	GLAMA	LUN	CO			100	D	0		0
000501	CAMELIDAE	IND	IND	MET	SH	AN		30	0	3+4:F, DS:0		Y-M
000502	CAMELIDAE	IND	IND	RUL	FR	LA		10	D	R+U:F, PX:0, DS:0		P-M
000502	CAMELIDAE	IND	IND	RUL28	MI			50	D	R+U:F, PX:0, DS:0		P-M
000502	CAMELIDAE	IND	IND	RUL31	FR	LA		20	D	R+U:F, PX:0, DS:0		P-M
000504	CAMELIDAE	IND	IND	RUL	SH	LA		10	D	R+U:F, PX:0, DS:0		P-M
000504	CAMELIDAE	IND	IND	RUL30	FR	LA		20	D	R+U:F, PX:0, DS:0		P-M
000504	CAMELIDAE	IND	IND	RUL31	FR	LA		20	D	R+U:F, PX:0, DS:0		P-M
000505	CAMELIDAE	IND	IND	FEM	SH	PO		10	D	0		0
000505	CAMELIDAE	IND	IND	FEM45	FR	PO		20	D	0		0
000505	CAMELIDAE	IND	IND	FEM46	FR			20	D	0		0
000512	CAMELIDAE	IND	IND	MET	SH	AN		10	0	3+4:0, DS:0		0
000512	CAMELIDAE	IND	IND	MET71	FR			10	0	3+4:0, DS:0		0
000516	CAMELIDAE	IND	IND	RIB	SH	FR		30	0	0		0
000527	CAMELIDAE	IND	IND	CAL	CO			100	D	N		P-Y
001035	CAMELIDAE	IND	IND	HUM	SH	LA		30	I	0		0
001035	CAMELIDAE	IND	IND	HUM15	FR	LA		20	I	0		0
001035	CAMELIDAE	IND	IND	HUM20	FR	LA		20	I	0		0
001050	CAMELIDAE	LAMA	IND	MAG	CO			100	D	0		0
001052	CAMELIDAE	IND	IND	HUM	SH+DS	ME		10	D	PX:0, DS:F		Y-M
001052	CAMELIDAE	IND	IND	HUM20	FR	ME		20	D	PX:0, DS:F		Y-M
001053	CAMELIDAE	IND	IND	MET	SH	PO		20	0	3+4:F, DS:0		Y-M
001053	CAMELIDAE	IND	IND	MET72	FR			50	0	3+4:F, DS:0		Y-M
001058	CAMELIDAE	VICUGNA	VICUGNA	PHA1	CO			100	0	F		I-M
001064	CAMELIDAE	IND	IND	MET	SH+DS	FR		10	0	3+4:F, DS:F		I-M
001064	CAMELIDAE	IND	IND	MET71	FR			10	0	3+4:F, DS:F		I-M
001064	CAMELIDAE	IND	IND	MET72	FR			10	0	3+4:F, DS:F		I-M
001065	CAMELIDAE	IND	IND	MET	SH	PO		10	0	3+4:F, DS:0		Y-M
001065	CAMELIDAE	IND	IND	MET72	FR			20	0	3+4:F, DS:0		Y-M
001068	CAMELIDAE	IND	IND	CRA	FR	PO		10	D	0	0	0
001068	CAMELIDAE	IND	IND	BUL	FR			20	D	0	0	0
001068	CAMELIDAE	IND	IND	TEM	FR	PO		30	D	0	0	0
001068	CAMELIDAE	IND	IND	SQA	FR	PO		30	D	0	0	0
001068	CAMELIDAE	IND	IND	BCS	FR	PO/LA		10	D	0	0	0
001069	CAMELIDAE	IND	IND	NAV	CO			100	I	0		0
001070	CAMELIDAE	IND	IND	UNC	CO			100	D	0		0
001103	CAMELIDAE	IND	IND	CRA	FR	PO		10	D	0	0	0
001103	CAMELIDAE	IND	IND	TEM	FR	PO		10	D	0	0	0
001103	CAMELIDAE	IND	IND	SQA	FR	PO		10	D	0	0	0
001103	CAMELIDAE	IND	IND	BCS	FR	PO/LA		10	D	0	0	0
001105	CAMELIDAE	IND	IND	RIB	SH	FR		20	0
001112	CAMELIDAE	IND	IND	MET	DS			10	0	3+4:0, DS:N		P-Y
001112	CAMELIDAE	IND	IND	METE	CO			10	0	3+4:0, DS:N		P-Y
001116	CAMELIDAE	IND	IND	TIB	SH	FR		10	I	0		0
001116	CAMELIDAE	IND	IND	TIB55	FR	PO		10	I	0		0
001116	CAMELIDAE	IND	IND	TIB57	CO			10	I	0		0
001119	CAMELIDAE	IND	IND	RIB	SH	FR		20	0	0		0
001120	CAMELIDAE	LAMA	GLAMA	MCM	PX+SH			20	D	3+4:F, DS:0		Y-M
001120	CAMELIDAE	IND	IND	MET71	FR			10	0	3+4:F, DS:0		Y-M
001120	CAMELIDAE	IND	IND	MET72	FR			20	0	3+4:F, DS:0		Y-M
001121	CAMELIDAE	IND	IND	MET	SH	FR		20	0	3+4:F, DS:0		Y-M
001122	CAMELIDAE	IND	IND	RUL	DS	ME		10	I	R+U:0, PX:0, DS:F		M
001123	CAMELIDAE	IND	IND	STE	FR			10	A	0		0
001124	CAMELIDAE	IND	IND	PIS	CO			100	D	0		0
001137	CAMELIDAE	LAMA	IND	CUB	CO			100	I	0		0
001138	CAMELIDAE	IND	IND	CU3	CO			100	0	0		0
001146	CAMELIDAE	IND	IND	UNC	CO			100	I	0		0
001182	CAMELIDAE	IND	IND	PEL	FR			20	D	0		0
001182	CAMELIDAE	IND	IND	ILI	FR			40	D	0		0
001184	CAMELIDAE	IND	IND	SES	CO			100	0	0		0
001185	CAMELIDAE	VICUGNA	VICUGNA	PHA1	CO			100	0	F		I-M
001193	CAMELIDAE	VICUGNA	VICUGNA	PHA1	CO			100	0	F		I-M
001224	CAMELIDAE	IND	IND	AST	DS			10	D	0		0
001225	CAMELIDAE	IND	IND	MET	SH	PO		10	0	3+4:F, DS:0		Y-M
001225	CAMELIDAE	IND	IND	MET72	FR			10	0	3+4:F, DS:0		Y-M
001228	CAMELIDAE	IND	IND	PHA1	SH+DS			20	0	0		0
001230	CAMELIDAE	IND	IND	NAV	CO			100	D	0		0
001234	CAMELIDAE	IND	IND	MET	SH	FR		20	0	3+4:0, DS:0		0
001234	CAMELIDAE	IND	IND	MET71	FR			20	0	3+4:0, DS:0		0
001234	CAMELIDAE	IND	IND	MET72	FR			20	0	3+4:0, DS:0		0
001245	CAMELIDAE	IND	IND	MET	SH	FR		20	0	3+4:F, DS:0		Y-M
001245	CAMELIDAE	IND	IND	MET72	FR			30	0	3+4:F, DS:0		Y-M
001246	CAMELIDAE	IND	IND	MET	SH	FR		20	0	3+4:F, DS:0		Y-M
001246	CAMELIDAE	IND	IND	MET71	FR			30	0	3+4:F, DS:0		Y-M
001247	CAMELIDAE	IND	IND	SES	CO			100	0	0		0
001249	CAMELIDAE	IND	IND	RUL	SH	FR		10	I	R+U:F, PX:0, DS:0		P-M
001249	CAMELIDAE	IND	IND	RUL25	FR			40	I	R+U:F, PX:0, DS:0		P-M
001249	CAMELIDAE	IND	IND	RUL26	CO			90	I	R+U:F, PX:0, DS:0		P-M
001250	CAMELIDAE	IND	IND	MET	PX+SH	FR		10	0	3+4:F, DS:0		Y-M
001250	CAMELIDAE	IND	IND	MET72	FR			20	0	3+4:F, DS:0		Y-M
001251	CAMELIDAE	IND	IND	PHA1	SH+DS			30	0	0		0
001255	CAMELIDAE	IND	IND	PHA2	CO			100	0	N		P-Y
001256	CAMELIDAE	IND	IND	CRA	FR			10	D	0	0	0
001256	CAMELIDAE	IND	IND	ORB	FR	DO		20	D	0	0	0
001256	CAMELIDAE	IND	IND	FRN	FR	LA		10	D	0	0	0
001268	CAMELIDAE	IND	IND	AST	CO			100	I	0		0
001269	CAMELIDAE	IND	IND	CAL	FR			10	D	0		0
001270	CAMELIDAE	IND	IND	CAU	CO			100	A	F		0
001271	CAMELIDAE	LAMA	IND	PHA2	CO			100	0	F		I-M
001272	CAMELIDAE	LAMA	GLAMA	MCM	PX+SH			20	I	3+4:F, DS:0		Y-M
001272	CAMELIDAE	LAMA	GLAMA	MET71	FR			10	I	3+4:F, DS:0		Y-M
001272	CAMELIDAE	LAMA	GLAMA	MET72	FR			10	I	3+4:F, DS:0		Y-M
001300	CAMELIDAE	IND	IND	FEM	PX			10	D	PX:N, DS:0		P-Y
001307	CAMELIDAE	IND	IND	MET	PX			10	0	3+4:F, DS:0		Y-M
001307	CAMELIDAE	IND	IND	MET71	FR			10	0	3+4:F, DS:0		Y-M
001307	CAMELIDAE	IND	IND	MET72	FR			10	0	3+4:F, DS:0		Y-M
001308	CAMELIDAE	IND	IND	TIB	SH+DS	FR		10	D	FPX:0, FDS:F
001308	CAMELIDAE	IND	IND	TIB65	FR			40	D	FPX:0, FDS:F
001309	CAMELIDAE	LAMA	GLAMA	AST	CO			100	D	0		0
001310	CAMELIDAE	LAMA	IND	MAL	CO			100	D	0		0
001311	CAMELIDAE	IND	IND	RIB	SH	FR		20	0	0		0
001312	CAMELIDAE	IND	IND	MET	SH	FR		20	0	3+4:F, DS:0		Y-M
001314	CAMELIDAE	IND	IND	PHA3	CO			100	0	0		0
001319	CAMELIDAE	IND	IND	PHA1	CO			90	0	A		P-Y
001320	CAMELIDAE	IND	IND	RUL	SH	LA		30	D	R+U:0, PX:0, DS: A		P-Y
001320	CAMELIDAE	IND	IND	RUL35	FR	LA		30	D	R+U:0, PX:0, DS: A		P-Y
001320	CAMELIDAE	IND	IND	RUL36	CO			100	D	R+U:0, PX:0, DS: A		P-Y
001377	CAMELIDAE	LAMA	IND	PHA1	PX+SH			50	0	F		I-M
001379	CAMELIDAE	IND	IND	PHA1	PX+SH			20	0	F		I-M
001380	CAMELIDAE	IND	IND	NAV	CO			100	D	0		0
001381	CAMELIDAE	IND	IND	MET	SH	AN		20	0	3+4:F, DS:0		Y-M
001381	CAMELIDAE	IND	IND	MET71	FR			20	0	3+4:F, DS:0		Y-M
001382	CAMELIDAE	IND	IND	FEM	DS	LA		10	D	0		0
001383	CAMELIDAE	IND	IND	FEM	SH	PO		10	D	0		0
001385	CAMELIDAE	IND	IND	CRA	FR	LA		10	A	0		0
001385	CAMELIDAE	IND	IND	MAXI	FR	PO		20	D	0		0
001400	CAMELIDAE	IND	IND	MET	SH	AN		10	0	3+4:0, DS:0		0
001400	CAMELIDAE	IND	IND	MET71	FR			10	0	3+4:0, DS:0		0
001406	CAMELIDAE	IND	IND	MAN	PO			20	D	0		0
001406	CAMELIDAE	IND	IND	RAM	CO			70	D	0		0
001406	CAMELIDAE	IND	IND	ART	CO			100	D	0		0
001406	CAMELIDAE	IND	IND	CRN	CO			80	D	0		0
001408	CAMELIDAE	IND	IND	FEM	SH+DS			20	D	PX:0, DS:F
001408	CAMELIDAE	IND	IND	FEM50	CO			70	D	PX:0, DS:F
001410	CAMELIDAE	IND	IND	CER	FR	DO		20	A	0		0
001410	CAMELIDAE	IND	IND	CERA	FR			30	A	0		0
001410	CAMELIDAE	IND	IND	CEH1	CO			100	A (D)	0		0
001411	CAMELIDAE	IND	IND	CRA	FR	AN		10	A	0		0
001411	CAMELIDAE	IND	IND	MAXI	FR			10	D	0		0
001411	CAMELIDAE	IND	IND	PMX	FR			20	D	0		0
001412	CAMELIDAE	IND	IND	MET	SH	AN		30	0	3+4:F, DS:0		Y-M
001412	CAMELIDAE	IND	IND	MET71	FR			60	0	3+4:F, DS:0		Y-M
001413	CAMELIDAE	IND	IND	RIB	SH	FR		20	0	0		0
001430	CAMELIDAE	LAMA	GLAMA	PHA2	CO			100	0	F		I-M
001431	CAMELIDAE	LAMA	GLAMA	PHA3	CO			100	0	F		0
001433	CAMELIDAE	IND	IND	MCM	PX+SH			10	D	3+4:F, DS:0		Y-M
001433	CAMELIDAE	IND	IND	MET71	FR			10	D	3+4:F, DS:0		Y-M
001433	CAMELIDAE	IND	IND	MET72	FR			10	D	3+4:F, DS:0		Y-M
001434	CAMELIDAE	IND	IND	TIB	SH	LA		20	I	PX:0, DS:N		P-Y
001434	CAMELIDAE	IND	IND	TIB65	FR			20	I	PX:0, DS:N		P-Y
001435	CAMELIDAE	IND	IND	CRA	FR	PO		10	A	0		0
001435	CAMELIDAE	IND	IND	OCC	FR			10	A	0		0
001435	CAMELIDAE	IND	IND	OCN	FR			10	A	0		0
001438	CAMELIDAE	IND	IND	MET	SH	AN		0	0	3+4:F, DS:0		Y-M
001439	CAMELIDAE	IND	IND	RIB				0	0	0		0
001440	CAMELIDAE	IND	IND	RIB				0	0	0		0
001442	CAMELIDAE	IND	IND	PHA1	CO			100	0	N		P-Y
001443	CAMELIDAE	IND	IND	RIB	SH	FR		30	0	0		0
001444	CAMELIDAE	IND	IND	RIB	SH			20	0	0		0
001445	CAMELIDAE	IND	IND	RIB	SH			10	0	0		0
001449	CAMELIDAE	IND	IND	HUM	DS	ME		10	D	0		0
001450	CAMELIDAE	IND	IND	RUL	SH	ME		10	I	R+U:F, PX:0, DS:0		P-M
001451	CAMELIDAE	IND	IND	HUM	SH	FR		10	?	0		0
001451	CAMELIDAE	IND	IND	HUM20	FR			30	?	0		0
001451	CAMELIDAE	IND	IND	HUM21	FR			40	?	0		0
001452	CAMELIDAE	IND	IND	HUM	SH+DS	FR		10	I	PX:0, DS:F		Y-M
001457	CAMELIDAE	LAMA	GLAMA	PHA2	CO			100	0	F		I-M
001458	CAMELIDAE	IND	IND	RIB	SH			40	0	0		0
001459	CAMELIDAE	IND	IND	CER	FR			20	A	0		0
001459	CAMELIDAE	IND	IND	CERA	FR			40	A (I)	0		0
001463	CAMELIDAE	IND	IND	PHA1	PX+SH	PO		30	0	F		I-M
001468	CAMELIDAE	LAMA	GLAMA	AST	CO			100	D	0		0
001469	CAMELIDAE	IND	IND	HUM	SH	LA		10	D	0		0
001469	CAMELIDAE	IND	IND	HUM20	FR	LA		30	D	0		0
001469	CAMELIDAE	IND	IND	HUM21	FR			40	D	0		0
001477	CAMELIDAE	IND	IND	SCP	DS			10	I	0		0
001479	CAMELIDAE	IND	IND	FEM	SH	PO		10	D	0		0
001479	CAMELIDAE	IND	IND	FEM45	FR	PO/ME		30	D	0		0
001479	CAMELIDAE	IND	IND	FEM46	FR			40	D	0		0
001479	CAMELIDAE	IND	IND	FEM47	CO			100	D	0		0
001480	CAMELIDAE	IND	IND	HUM	SH	LA		10	I	0		0
001480	CAMELIDAE	IND	IND	HUM10	FR	LA		20	I	0		0
001480	CAMELIDAE	IND	IND	HUM11	FR			50	I	0		0
001483	CAMELIDAE	IND	IND	FEM	DS	ME		10	D	0		0
001484	CAMELIDAE	IND	IND	SCP	PX	FR		20	I	0		0
001484	CAMELIDAE	IND	IND	SCPB	FR	AN		20	I	0		0
001484	CAMELIDAE	IND	IND	SCPS	FR			10	I	0		0
001492	CAMELIDAE	IND	IND	PHA1	SH	FR		20	0	0		0
001528	CAMELIDAE	IND	IND	MAN	FR	PO		10	D	0		0
001528	CAMELIDAE	IND	IND	CRN	FR			20	D	0		0
001528	CAMELIDAE	IND	IND	RAM	FR			10	D	0		0
001531	CAMELIDAE	IND	IND	MTM	PX+SH	AN		10	D	3+4:F, DS:0		Y-M
001531	CAMELIDAE	IND	IND	MET71	FR			10	D	3+4:F, DS:0		Y-M
001533	CAMELIDAE	IND	IND	PHA1	SH			30	0	A		P-Y
001534	CAMELIDAE	IND	IND	MET	SH	AN		10	0	3+4:F, DS:0		Y-M
001534	CAMELIDAE	IND	IND	MET71	FR			10	0	3+4:F, DS:0		Y-M
001535	CAMELIDAE	IND	IND	PHA3	FR			20	0	0		0
001551	CAMELIDAE	IND	IND	FEM	SH	PO		10	D	0		0
001571	CAMELIDAE	IND	IND	MAXT	FR			10	I	0		0
001571	CAMELIDAE	IND	IND	CRA	FR	VE		10	I	0		0
001571	CAMELIDAE	IND	IND	CTH	FR			50	I	0		0
001737	CAMELIDAE	IND	IND	MTM	PX+SH	AN		30	D	3+4:F, DS:0		Y-M
001737	CAMELIDAE	IND	IND	MET71	MI			40	D	3+4:F, DS:0		Y-M
001738	CAMELIDAE	IND	IND	MTM	PX+SH	AN		10	D	3+4:0, DS:0		0
001738	CAMELIDAE	IND	IND	MET71	FR			10	D	3+4:0, DS:0		0
001739	CAMELIDAE	IND	IND	MET	SH+DS			10	0	3+4:0, DS:F		I-M
001740	CAMELIDAE	IND	IND	MET	SH+DS			10	0	3+4:0, DS:F		I-M
001741	CAMELIDAE	IND	IND	MET	SH+DS			10	0	3+4:0, DS:0		0
001742	CAMELIDAE	IND	IND	MET	SH+DS			10	0	3+4:0, DS:0		0
001761	CAMELIDAE	IND	IND	RIB	SH	FR		20	0	0		0
001762	CAMELIDAE	IND	IND	RIB	SH	FR		20	0	0		0
001764	CAMELIDAE	IND	IND	TIB	SH	PO		10	D	0		0
001764	CAMELIDAE	IND	IND	TIB55	FR	PO		20	D	0		0
001764	CAMELIDAE	IND	IND	TIB56	FR			30	D	0		0
001764	CAMELIDAE	IND	IND	TIB57	CO			100	D	0		0
001765	CAMELIDAE	IND	IND	FEM	SH	ME		10	I	0		0
001765	CAMELIDAE	IND	IND	FEM45	FR	PO		10	I	0		0
001765	CAMELIDAE	IND	IND	FEM46	FR			30	I	0		0
001766	CAMELIDAE	IND	IND	FEM	DS			10	I	PX:0, DS:N		P-Y
001767	CAMELIDAE	IND	IND	AST	CO			80	I	0		0
001768	CAMELIDAE	IND	IND	PHA3	CO			90	0	A		0
001770	CAMELIDAE	IND	IND	PHA1	SH+DS			20	0	0		0
001771	CAMELIDAE	IND	IND	PHA1	SH+DS			10	0	0		0
001772	CAMELIDAE	VICUGNA	VICUGNA	PHA1	CO			100	0	F		I-M
001782	CAMELIDAE	IND	IND	PEL	FR	AN/LA		20	D	N		P-N
001783	CAMELIDAE	IND	IND	RUL	SH	AN		10	D	0		0
001783	CAMELIDAE	IND	IND	RUL25	FR	AN		30	D	0		0
001783	CAMELIDAE	IND	IND	RUL26	CO			100	D	0		0
001784	CAMELIDAE	IND	IND	RUL	PX+SH			10	D	R+U:0, PX:F, DS:0		M
001784	CAMELIDAE	IND	IND	RUL25	FR			60	D	R+U:0, PX:F, DS:0		M
001785	CAMELIDAE	IND	IND	RUL	SH+DS			10	I	R+U:0, PX:0, DS:M		M
001785	CAMELIDAE	IND	IND	RUL35	FR			40	I	R+U:0, PX:0, DS:M		M
001785	CAMELIDAE	IND	IND	RUL36	CO			100	I	R+U:0, PX:0, DS:M		M
001786	CAMELIDAE	IND	IND	SCP	FR	PO		30	I	0		0
001786	CAMELIDAE	IND	IND	SCPB	FR	PO		40	I	0		0
001806	CAMELIDAE	IND	IND	PAT	CO			100	0	0		0
001807	CAMELIDAE	IND	IND	CRA	FR	AN		10	D	0	S	0
001807	CAMELIDAE	IND	IND	PMX	FR			10	D	0	S	0
001807	CAMELIDAE	IND	IND	MAXI	FR			0	D	0	S	0
001808	CAMELIDAE	IND	IND	CRA	FR	LA		10	D	0	0	0
001808	CAMELIDAE	IND	IND	ORB	FR	PO/VE		20	D	0	0	0
001808	CAMELIDAE	IND	IND	JUG	FR	PO		50	D	0	0	0
001810	CAMELIDAE	IND	IND	MAN	FR	PO		10	I	0		0
001810	CAMELIDAE	IND	IND	CRN	CO			90	I	0		0
001810	CAMELIDAE	IND	IND	RAM	FR	DO		20	I	0		0
001812	CAMELIDAE	VICUGNA	VICUGNA	CAL	CO			100	D	F		I-M
001813	CAMELIDAE	IND	IND	AST	CO			100	D	0		0
001814	CAMELIDAE	IND	IND	CU3	CO			100	D	0		0
001815	CAMELIDAE	IND	IND	CUB	CO			100	D	0		0
001816	CAMELIDAE	IND	IND	NAV	CO			100	D	0		0
001817	CAMELIDAE	IND	IND	PHA1	CO			100	0	N		P-Y
001818	CAMELIDAE	IND	IND	HUM	SH	AN		10	D	0		0
001818	CAMELIDAE	IND	IND	HUM16	CO			100	D	0		0
001818	CAMELIDAE	IND	IND	HUM20	FR	AN/LA/ME		40	D	0		0
001819	CAMELIDAE	IND	IND	PHA1	SH+DS			90	0	A		P-Y

## Sheet: %MAU scan-sites
Scan-site (Stahl 1999)	%MAU
AC1	0
AS1	84.6154
AS2	76.9231
AS3	84.6154
AT1	0
AT2	0
AT3	0
AX1	0
AX2	0
AX3	0
C1	7.69231
CA1	30.7692
CA2	23.0769
CA3	30.7692
CA4	30.7692
CD1	38.4615
CE1	0
CE2	0
DN1	0
DN2	0
DN3	0
DN4	0
DN5	0
DN6	7.69231
DN7	7.69231
DN8	15.3846
E1	15.3846
FE1	23.0769
FE2	0
FE3	0
FE4	23.0769
FE5	15.3846
FE6	30.7692
HU1	0
HU2	23.0769
HU3	38.4615
HU4	53.8462
HU5	53.8462
IL1	23.0769
IL2	15.3846
IS1	0
IS2	7.69231
L1	30.7692
LM1	15.3846
LU1	2.1978
LU2	2.1978
LU3	0
M1	23.0769
MC1	23.0769
MC2	15.3846
MC3	0
MC4	0
MC5	0
MC6	0
MR1	23.0769
MR2	23.0769
MR3	0
MR4	0
MR5	0
MR6	0
N1	53.8462
P1	15.3846
P11	92.3077
P12	96.1538
P13	100
P21	36.5385
P22	38.4615
P23	38.4615
P31	7.69231
PA1	0
PU1	0
PU2	0
R11	0
R12	0
R13	0
R14	3.20513
R15	0.641026
RU1	23.0769
RU2	0
RU3	38.4615
RU4	15.3846
RU5	30.7692
RU6	30.7692
S1	0
SC1	0
SC2	0
SP1	15.3846
SP2	15.3846
SP3	53.8462
SP4	46.1538
ST1	1.92308
T1	15.3846
T11	0
TH1	0
TH2	0
TI1	15.3846
TI2	15.3846
TI3	0
TI4	23.0769
TI5	30.7692
U1	30.7692
