# Supplementary material for: At the Feet of the Fortress: Analysis of Inka Period (ca. AD 1430-1536) Archaeofaunal Assemblages from Residential Unit 1 (RU1), Pucara de Tilcara (Jujuy, Argentina)
Source: PLoS One. 2016 Oct 12;11(10):e0163766. doi: 10.1371/journal.pone.0163766 (PMC5061355; doi:10.1371/journal.pone.0163766)
Supplement: S2 File — Morphometric measurements of camelid specimens from RU1. (XLSX) [file pone.0163766.s002.xlsx]

## Sheet: Measurements
Element	Measurement	Kent 1982	Izeta et al. 2012	von den Driesch
Humerus	Distal end maximum width	150	HM16	Bd
	Condilar width	151	HM17	BT
	Trochlear lateral epicondyle maximum height	157	HM19	-
	Distal epiphysis width	162	HM18	-
	Distal epiphysis width (lateral)	163	HM22	-
Scaphoid	Depth	-	CPR01	-
	Width	-	CPR02	-
	Length	-	CPR03	-
Lunate	Depth	-	CPI01	-
	Width	-	CPI02	-
	Length	-	CPI03	-
Cuneiform	Depth	-	CPU01	-
	Width	-	CPU02	-
	Length	-	CPU03	-
Magnum	Depth	-	CPT01	-
	Width	-	CPT02	-
	Length	-	CPT03	-
Metacarpals	Proximal articular surface width	59	MC01	Bp
	Proximal epiphysis width	60	MC02	Dp
	Diagonal width of the proximal epiphysis dorsomedial articular surface	61	MC03	-
	Diagonal width of the dorsal segment of the proximal epiphysis dorsomedial articular surface	62	MC04	-
	Diagonal width of the proximal epiphysis dorsolateral articular surface	63	MC06	-
	Diagonal width of the proximal epiphysis dorsolateral articular surface	64	MC07	-
	Diagonal width of the dorsal segment of the proximal epiphysis dorsomedial articular surface	65	MC08	-
	Diagonal width of the volar segment of the dorsomedial articular surface	66	MC05	-
Tibia	Maximum width of the proximal articular surface	86	TA08	Bp
	Proximal heigth of the spines (intercondyloid eminence)	87	TA04	-
	Width of the proximal intercondyloid fossa	88	TA09	-
	Maximum width of the proximolateral condyle	89	TA12	-
	Maximum thickness of the proximolateral condyle	90	TA14	-
	Maximum width of the proximomedial condyle	91	TA13	-
	Maximum thickness of the proximomedial condyle	92	TA15	-
	Length of the tibial tuberosity	93	TA17	-
	Maximum width of the tibial tuberosity	94	TA16	-
	Width of the tibial tuberosity	95	TA10	-
	Depth of the sulcus extensorius	96	TA18	-
	Proximal metaphyseal depth	97	TA11	-
Astragalus	Maximum length of the medial surface	-	AS01	GLm
	Maximum length of the lateral surface	-	AS02	GLl
	Maximum width of the distal end	-	AS06	Bd / BFd
	Maximum proximal width	-	AS07	-
	Maximum depth of the medial half	-	AS12	-
	Length of the medial segment of the trochlea	-	AS14	Lmt
Calcaneus	Maximum length	-	CL01	GL
	Width of the calcaneus tuberosity	-	CL04	-
	Maximum depth of the tuberosity	-	CL05	-
	Anterocaudal maximum width	-	CL08	-
	Maximum width	-	CL11	-
	Maximum length of the lateral articular surface	-	CL12	-
	Maximum length of the medial articular surface	-	CL13	-
Cuboid	Dorsopalmar thickness	-	TRF01	-
	Proximodistal length	-	TRF02	-
	Lateromedial width	-	TRF03	-
Navicular	Dorsopalmar thickness	-	TRC01	-
	Maximum proximodistal length	-	TRC02	-
	Lateromedial width	-	TRC03	GB
Malleolus	Proximodistal length	-	LTM01	-
	Maximum lateromedial width	-	LTM03	GD
Phalanx 1	Total length	1	PHF01	GL
	Width of the proximal articular surface	2	PHF05	BFp
	Width of the proximal articular surface (perpendicular to Kent 2)	3	PHF07	-
	Width of the distal articular surface	4	PHF13	BFd
	Width of the distal articular surface (perpendicular to Kent 4)	5	PHF14	-
Phalanx 2	Total length	6	PHS05	GL
	Maximum width of the proximal articular surface	7	PHS02	BFp
	Depth of the proximal articular surface	8	PHS03	-
	Width of the distal articular surface	9	PHS08	-
	Thickness of the distal articular surface	10	PHS09	-
Phalanx 3	Width of the proximal articular surface	11	PHT01	BF
	Heigth of the proximal articular surface	12	PHT02	-
	Maximum width of the plantar surface	13	PHT08	-
	Craniocaudal length of the plantar surface	14	PHT04	GL

## Sheet: HUM
	Measurments (mm
# Specimen	Kent #150	Kent #151	Kent #156	Kent #157	Kent #162	Kent #163	Taxon
000915	49	41.6		39.6	47.2	32.7	Lama sp.

## Sheet: SCA
	Measurements
# Specimen	CPR01	CPR02	CPR03
000364	22.4	13.8	17.3	Camelidae
000700	27	15	19.5	Lama glama
000826	25	15.5	20.2	Lama glama
000948	27.1	15.44	19.6	Lama glama

## Sheet: LUN
	Medidas
Espécimen	CPI01	CPI02	CPI03
000500	22.6	19	24.1	Lama glama
000830	27.4	17	21.3	Lama glama
000949	20.64	14.5	21.6	Lama glama

## Sheet: CUN
	Measurements
# Specimen	CPU01	CPU02	CPU03
000950	28.1	16.3	18.64	Lama glama

## Sheet: MAG
	Measurements
Espécimen	CPT01	CPT02	CPT03
000277	23.2	19.2	13.58	Lama glama
000591	22	17.3	12.3	Lama sp.
000998	18.9	22	17.8	Indet.
001050	20.9	17.6	11.5	Lama sp.

## Sheet: MC3-4
	Measurements
# specimen	Kent #59	Kent #60	Kent #61	Kent #62	Kent #63	Kent #64	Kent #65	Kent #66
001120	36.5	25.7	18.9		24.8	15.4	21.4	16.3	Lama glama
001272			24.7	16.1	22.7	13.5	15.3	12	Lama glama

## Sheet: TIB
	Measurements
# Specimen	Kent #86	Kent #87	Kent #88	Kent #89	Kent #90	Kent #91	Kent #92	Kent #93	Kent #94	Kent #95	Kent #96	Kent #97
000467	68.3	3.8	9.7	36.9	30.9	37.6	25.9	14.6	28	16.6	10.8	52.9	Lama glama

## Sheet: AST
		Measurements
# Specimen	AS01	AS02	AS06	AS07	AS12	AS14
000772		42.6	27.9		22.6
000863	37.1	39.4	26.1	22.01	19.1	20.5
000907	32.8	36	23.4	21.1	17.3	18.6
001002	38.7	43.9	28.1	26.2	22.8	23.2	Lama glama
001268	37.8	42.7	27.4	25.2	20.8	22.6
001309	39.8	44.4	26.9	26.6	24.5	24	Lama glama
001468	41.4	45.4	28	28	22.8	26.6	Lama glama
001767	36.4		25.2			20
001813	33.8	37.2	24.1	21.4	19.2	20.6

## Sheet: CAL
	Measurements
# specimen	CL01	CL04	CL05	CL08	CL11	CL12	CL13
001812	76.6	18.4	23.7	32.5	21.5	19.8	19.6	Vicugna vicugna

[truncated: 6 more sheets: CUB, NAV, MAL, PHA1, PHA2, PHA3]
